# Supplementary material for: Understanding physician antibiotic prescribing behavior for children with enterovirus infection
Source: PLoS One. 2018 Sep 7;13(9):e0202316. doi: 10.1371/journal.pone.0202316 (PMC6128467; doi:10.1371/journal.pone.0202316)
Supplement: S1 File — (XLSX) [file pone.0202316.s001.xlsx]

## Sheet: 工作表1
DTMM	LOC	Calculation	SEX	AGE	ADMDYS	WEIGT	ADMDPT	DGDPT	ADMDAT	DGDAT	LABRESUVAL	WBC	SEGMENT	BAND	Sugar	Virus(TH)	MCV	MONOCYTE	RBC	RDW-CV	HGB	NEWDRUG	DRUGCLASS	COUNT_of_FRTM	SUM_of_SUM_of_CHRGQTY
200801	8	NO	M	516	3	0.2509	8AC00	8AC00	2008-01-01	2008-01-04	13.7	10.8	55.4				84.1	9.5	5.10	12.2	14.7
200801	8	Y	M	256	2	0.2509	8AC00	8AC00	2008-01-02	2008-01-04	5.7	11.4	48.8			NO VIRUS ISOLATED	83.6	8.8	4.22	12.0	11.8	AUGMENTIN	Penicillin/βlactamase inhibitor	2	5
200801	8	Y	M	2039	5	0.2854	8A700	8A700	2008-01-02	2008-01-07												Ampicillin	PENICILLIN	1	8
200801	8	Y	M	2266	4	0.2854	8A700	8A700	2008-01-02	2008-01-06	0.7	6.6	40.5				72.4	4.3	5.72	13.5	14.2	AUGMENTIN	Penicillin/βlactamase inhibitor	1	2
200801	8	NO	F	2374	3	0.2854	8A700	8A700	2008-01-03	2008-01-06	20.8	8.6	61.5				80.7	8.2	4.92	12.5	13.5
200801	8	NO	F	1268	4	0.2854	8A900	8A900	2008-01-03	2008-01-07	36.4	10.3	59.0				80.6	7.0	4.89	13.3	13.3
200801	8	NO	F	798	4	0.2509	8A600	8A600	2008-01-04	2008-01-08	8.0	13.7	62.0	3.0			80.9	9.0	4.55	13.9	12.1
200801	8	NO	F	342	3	0.2854	8A900	8A900	2008-01-04	2008-01-07	1.3	13.3	45.6			NO VIRUS ISOLATED	79.5	10.1	4.59	15.1	11.9
200801	8	Y	M	1215	2	0.2854	8A500	8A500	2008-01-05	2008-01-07	9.0											AUGMENTIN	Penicillin/βlactamase inhibitor	2	8
200801	8	NO	F	301	4	0.2854	8AC00	8AC00	2008-01-06	2008-01-10	5.0
200801	8	NO	M	782	3	0.2509	8AA00	8AA00	2008-01-09	2008-01-12	10.8	9.6	75.9				79.3	7.0	4.44	12.6	12.4
200801	8	NO	F	488	4	0.2509	8A500	8A500	2008-01-10	2008-01-14	27.4	11.4	45.0				83.2	9.0	4.53	12.3	13.1
200801	8	NO	F	833	4	0.2509	8A700	8A700	2008-01-10	2008-01-14	3.8	9.1	58.0				76.3	4.0	4.59	11.9	12.1
200801	8	NO	F	480	3	0.2854	8A400	8A400	2008-01-11	2008-01-14	1.5	13.6	24.0				81.1	6.0	4.65	13.8	12.3
200801	8	NO	F	826	2	0.2854	8A700	8A700	2008-01-11	2008-01-13	4.6	11.1	53.1				78.2	9.3	4.67	13.5	12.3
200801	8	NO	F	719	2	0.2854	8AA00	8AA00	2008-01-13	2008-01-15	8.7	16.0	57.8				80.9	15.8	4.82	13.7	13.4
200801	8	NO	M	208	2	0.2509	8A600	8A600	2008-01-13	2008-01-15	6.6	8.4	44.9				73.2	13.7	5.29	13.3	13.3
200801	8	NO	M	808	4	0.2509	8A700	8A700	2008-01-14	2008-01-18	22.7	18.8	63.2				54.7	4.8	6.16	17.3	10.7
200801	8	NO	F	445	4	0.2509	8AA00	8AA00	2008-01-14	2008-01-18	5.7	13.9	60.2				77.9	6.0	4.79	13.1	12.8
200801	8	NO	F	2235	3	0.2854	8A900	8A900	2008-01-16	2008-01-19	3.3	7.3	62.8				82.8	6.3	4.70	12.9	13.2
200801	8	NO	M	1497	7	0.2854	8A600	8A600	2008-01-16	2008-01-23	6.4	14.0	69.6				57.2	6.7	6.61	16.1	12.0
200801	8	NO	M	663	1	0.2509	8AC00	8AC00	2008-01-17	2008-01-18	3.4	3.9	25.7			NO VIRUS ISOLATED	77.4	11.7	4.52	13.2	11.9
200801	8	Y	M	1256	5	0.2854	8A800	8A800	2008-01-17	2008-01-22	22.4	15.4	45.8				77.2	13.2	4.34	15.5	11.2	Cefazolin	1' CEPHALOSPORIN	1	8
200801	8	Y	M	166	5	0.2509	8AC00	8AC00	2008-01-17	2008-01-22	47.4	11.3	46.9			NO VIRUS ISOLATED	55.4	14.6	5.60	16.8	9.6	Penicillin g	PENICILLIN	2	2
200801	8	NO	M	1017	5	0.2509	8AC00	8AC00	2008-01-17	2008-01-22
200801	8	Y	F	703	4	0.2854	8A800	8A800	2008-01-18	2008-01-22	3.1	7.9	60.0				81.3	8.9	4.60	12.6	13.0	Cefazolin	1' CEPHALOSPORIN	1	5
200801	8	NO	M	1414	3	0.2509	8A900	8A900	2008-01-19	2008-01-22	2.6	11.8	45.2			NO VIRUS ISOLATED	78.3	6.8	5.15	13.3	13.5
200801	8	NO	F	615	6	0.2854	8AC00	8AC00	2008-01-19	2008-01-25	5.3	9.4	63.0				77.5	5.9	4.62	12.7	12.0
200801	8	Y	M	425	3	0.2509	8A900	8A900	2008-01-19	2008-01-22	14.2	15.3	60.7				79.9	12.8	4.58	13.0	12.5	Penicillin g	PENICILLIN	2	2
200801	8	NO	M	1298	6	0.2854	8A700	8AA00	2008-01-20	2008-01-26	0.8	10.2	71.0				82.1	6.0	4.52	12.6	12.2
200801	8	NO	M	844	10	0.2509	8AC00	8AC00	2008-01-21	2008-01-31	28.2	12.0	65.4				80.3	8.1	4.37	13.7	12.0
200801	8	NO	M	1152	3	0.2854	8A500	8A500	2008-01-21	2008-01-24	<0.2	5.4	35.4				78.2	5.5	4.63	13.1	12.6
200801	8	NO	M	2182	3	0.2509	8AA00	8AA00	2008-01-22	2008-01-25	24.7	11.2	76.4			NO VIRUS ISOLATED	77.7	6.1	4.52	13.7	11.8
200801	8	NO	M	570	9	0.2854	8A500	8A500	2008-01-22	2008-01-31	2.9	26.1	72.5				76.7	10.5	4.97	14.5	12.6
200801	8	Y	F	854	7	0.2854	8AA00	8AA00	2008-01-23	2008-01-30	71.2	15.6	79.8			HSV-1	80.1	4.6	4.27	12.9	11.2	Unasym	Penicillin/βlactamase inhibitor	3	12
200801	8	NO	F	1852	4	0.2854	8A700	8A700	2008-01-23	2008-01-27	19.6	9.7	73.2				81.1	3.6	5.08	11.9	14.4
200801	8	NO	M	2245	2	0.2509	8A900	8A900	2008-01-23	2008-01-25	14.1	11.9	85.3				74.4	5.0	5.74	13.7	14.4
200801	8	NO	M	833	4	0.2854	8A900	8A900	2008-01-23	2008-01-27	19.0	16.2	71.5				76.0	7	4.79	13.2	12.4
200801	8	NO	F	567	5	0.2854	8A900	8A900	2008-01-23	2008-01-28	1.6	10.1	66.6			NO VIRUS ISOLATED	80.0	4.8	4.84	14.1	12.9
200801	8	NO	F	898	4	0.2854	8AA00	8AA00	2008-01-24	2008-01-28	2.0	17.5	73.3			NO VIRUS ISOLATED	84.4	4.6	4.50	12.9	12.7
200801	8	NO	M	478	2	0.2509	8A700	8A700	2008-01-24	2008-01-26	9.9	11.4	60.3				77.5	6.6	4.54	13.2	11.9
200801	8	NO	F	254	3	0.2854	8AA00	8AA00	2008-01-25	2008-01-28	1.4					NO VIRUS ISOLATED
200801	8	Y	M	1193	4	0.2854	8A800	8A800	2008-01-25	2008-01-29	6.8	12.3	59.6			ENTEROVIRUS EV71	82.1	6.1	4.42	12.7	12.7	AUGMENTIN	Penicillin/βlactamase inhibitor	2	12
200801	8	NO	M	1279	3	0.2854	8AA00	8AA00	2008-01-25	2008-01-28	12.0	13.9	71.1				77.8	7.3	4.68	13.0	12.3
200801	8	NO	M	440	2	0.2854	8AA00	8AA00	2008-01-25	2008-01-27	3.8	16.1	57.1				70.7	9.6	5.26	13.5	12.3
200801	8	NO	F	530	4	0.2854	8AA00	8AA00	2008-01-26	2008-01-30	34.0	17.6	68.8				79.9	7.7	4.77	12.5	13.0
200801	8	NO	F	1799	4	0.2854	8A500	8A500	2008-01-26	2008-01-30	16.6	15.4	66.6				79.7	8.3	4.72	13.6	12.5
200801	8	NO	F	1704	4	0.2854	8A900	8A900	2008-01-27	2008-01-31	21.5	14.2	76.7				81.6	6.5	4.45	12.0	12.6
200801	8	NO	M	818	2	0.2854	8A700	8A700	2008-01-27	2008-01-29	6.2	10.0	60.6				77.7	6.3	4.75	13.4	12.8
200801	8	NO	M	1318	3	0.2854	8A900	8A900	2008-01-28	2008-01-31	6.1	12.1	63.7				72.9	9.5	5.17	12.6	12.9
200801	8	NO	F	1376	1	0.2854	8AA00	8AA00	2008-01-28	2008-01-29	19.8	9.5	61.0				83.0	3.0	4.52	12.6	12.5
200802	8	NO	M	987	5	0.2854	8A800	8A800	2008-01-28	2008-02-02	2.2	14.6	69.8				82.8	9.6	5.28	12.5	15.0
200802	8	NO	F	2719	5	0.2854	8A900	8A900	2008-01-28	2008-02-02	2.0	5.9	49.9			NO VIRUS ISOLATED	85.8	5.6	4.30	11.8	12.8
200802	8	NO	M	860	3	0.2854	8AA00	8AA00	2008-01-29	2008-02-01	0.6	11.4	55.8			ADENOVIRUS	77.6	7.8	5.35	13.4	13.9
200802	8	NO	F	346	3	0.2854	8AA00	8AA00	2008-01-30	2008-02-02	0.2	2.7	26.0			NO VIRUS ISOLATED	80.2	12.0	4.64	12.2	12.8
200802	8	NO	M	551	7	0.2854	8A900	8A900	2008-01-30	2008-02-06	1.8	7.3	34.3				77.6	7.9	4.83	13.8	12.4
200802	8	NO	F	1272	3	0.2854	8AA00	8AA00	2008-01-30	2008-02-02	12.8	7.0	77.3				83.0	5.1	4.77	12.4	13.6
200802	8	NO	M	343	3	0.2854	8AA00	8A600	2008-01-31	2008-02-03	20.6	17.9	57.6				79.3	7.3	4.63	12.5	12.8
200802	8	Y	F	641	3	0.2854	8AA00	8A300	2008-01-31	2008-02-03	28.6	10.4	56.9				81.8	6.5	4.00	13.7	11.0	AUGMENTIN	Penicillin/βlactamase inhibitor	2	8
200802	8	NO	F	460	3	0.2854	8A900	8AC00	2008-01-31	2008-02-03	16.8	15.2	70.1				81.2	9.9	4.68	13.2	12.9
200802	8	NO	M	439	6	0.2854	8A600	8A600	2008-01-31	2008-02-06	15.4	11.8	62.7				76.1	14.1	4.94	12.9	12.7
200802	8	NO	F	680	3	0.2854	8A800	8A800	2008-02-01	2008-02-04	27.8	18.3	64.1				78.4	8.0	5.09	14.9	13.5
200802	8	NO	M	923	1	0.2854	8A400	8A400	2008-02-01	2008-02-02	2.8	9.2	55.0			NO VIRUS ISOLATED	82.3	7.0	4.36	11.9	12.0
200802	8	NO	M	373	5	0.2854	8A900	8A600	2008-02-01	2008-02-06	0.2	12.3	46.4				73.4	6.1	4.97	12.6	12.6
200802	8	NO	M	1636	4	0.2854	8A700	8A700	2008-02-01	2008-02-05	2.1	9.8	72.4				83.4	6.5	4.58	12.7	12.8
200802	8	NO	F	726	4	0.2854	8A900	8A900	2008-02-01	2008-02-05	15.4	12.2	54.8				79.7	6.2	4.82	12.8	13.3
200802	8	NO	M	576	2	0.2854	8A400	8A400	2008-02-02	2008-02-04	6.5	10.9	69.0				73.9	3.0	4.82	12.5	11.7
200802	8	NO	F	816	2	0.2509	8A900	8A900	2008-02-02	2008-02-04	35.2	7.8	51.8				76.1	9.8	5.11	12.7	12.8
200802	8	NO	F	1991	3	0.2854	8A900	8A900	2008-02-03	2008-02-06	4.4	10.8	60.4				87.1	8.6	4.28	12.7	12.3
200802	8	NO	F	1250	2	0.2854	8A900	8A900	2008-02-03	2008-02-05	7.4	5.7	34.3				83.8	6	4.20	12.8	11.8
200802	8	NO	M	257	3	0.2854	8A800	8A800	2008-02-03	2008-02-06						NO VIRUS ISOLATED
200802	8	Y	F	642	2	0.2854	8A800	8A800	2008-02-04	2008-02-06	3.7	11.4	44.8				76.3	7.8	5.48	12.9	14.4	Cefuroxime	2' CEPHALOSPORIN	1	0
200802	8	NO	F	1084	5	0.2854	8A600	8A900	2008-02-06	2008-02-11	10.9	11.7	58.1				78.2	10.0	4.96	14.0	13.3
200802	8	NO	M	1364	4	0.2854	8A900	8A900	2008-02-07	2008-02-11	1.6	17.2	77.0	1.0			83.4	5.0	4.58	12.6	13.3
200802	8	NO	M	756	2	0.2854	8A900	8A900	2008-02-07	2008-02-09	4.7	10.6	62.0				72.0	8.0	4.40	13.7	10.7
200802	8	NO	F	672	4	0.2509	8AA00	8AA00	2008-02-07	2008-02-11	19.5	20.1	64.2				81.8	7.2	4.78	13.2	12.8
200802	8	NO	M	1150	3	0.2509	8AA00	8AA00	2008-02-09	2008-02-12	24.1	12.4	70.5				79.4	7.4	4.56	12.4	12.8
200802	8	NO	M	312	3	0.2509	8A900	8A900	2008-02-09	2008-02-12	5.8	8.1	33.2				76.7	9.6	5.14	13.1	13.3
200802	8	NO	M	887	4	0.2854	8A500	8A500	2008-02-09	2008-02-13	2.0	13.8	71.8				76.3	9.4	5.23	13.5	13.8
200802	8	Y	F	1700	7	0.2854	8A800	8A800	2008-02-09	2008-02-16	0.6	10.1	43.8			ENTEROVIRUS EV71	80.8	6.6	5.46	12.7	14.8	AUGMENTIN	Penicillin/βlactamase inhibitor	2	9
200802	8	NO	M	1964	3	0.2854	8AA00	8AA00	2008-02-12	2008-02-15	6.1	11.8	62.4			NO VIRUS ISOLATED	79.0	8.4	4.29	12.5	11.4
200802	8	NO	M	865	2	0.2509	8A800	8AA00	2008-02-13	2008-02-15	31.2	14.1	60.2			NO VIRUS ISOLATED	78.0	15.0	4.86	13.3	12.7
200802	8	NO	F	660	7	0.2854	8A700	8A700	2008-02-15	2008-02-22	12.9	17.8	63.2				80.9	9.8	4.44	13.3	12.2
200802	8	NO	F	704	5	0.2509	8AA00	8AA00	2008-02-16	2008-02-21	35.3	10.4	67.6			ENTEROVIRUS EV71	81.4	8.1	4.51	14.1	12.4
200802	8	NO	F	324	7	0.2854	8AC00	8AC00	2008-02-18	2008-02-25	35.8	11.1	40.4			NO VIRUS ISOLATED	79.7	7.1	4.38	13.0	11.9
200802	8	NO	M	1120	2	0.2854	8A900	8A900	2008-02-19	2008-02-21	2.4	10.8	70.9				77.6	4	4.59	13.2	11.6
200802	8	NO	M	1350	3	0.2854	8A900	8A900	2008-02-19	2008-02-22	2.5	6.8	72.6			NO VIRUS ISOLATED	82.6	5.2	4.37	11.1	12.5
200802	8	Y	M	360	7	0.2854	8A900	8A900	2008-02-19	2008-02-26	28.3	16.7	68.0			NO VIRUS ISOLATED	83.6	8.0	4.56	14.0	12.8	AUGMENTIN	Penicillin/βlactamase inhibitor	2	7
200802	8	NO	F	179	4	0.2854	8A700	8A700	2008-02-19	2008-02-23	45.6	8.6	17.0				79.7	22.0	4.13	12.6	11.1
200802	8	NO	F	684	6	0.2509	8A700	8A700	2008-02-20	2008-02-26	34.5	10.6	74.2				81.0	4.8	4.26	12.6	11.8
200802	8	NO	F	2081	6	0.2509	8A200	8A200	2008-02-20	2008-02-26	21.0	7.7	49.5			NO VIRUS ISOLATED	82.5	12.1	4.57	12.8	12.6
200802	8	NO	M	513	3	0.2854	8AA00	8AA00	2008-02-21	2008-02-24	28.8	15.5	38.4			HSV-1	77.6	5.7	4.77	12.7	12.4
200802	8	NO	M	570	2	0.2854	8A700	8A700	2008-02-23	2008-02-25	5.7	12.6	45.6				79.4	5.2	4.46	13.0	11.8
200802	8	Y	F	1109	3	0.2509	8A600	8A600	2008-02-24	2008-02-27	79.8		59.2					10.4				Cefuroxime	2' CEPHALOSPORIN	2	5
200803	8	Y	M	1029	5	0.2854	8AA00	8AA00	2008-02-28	2008-03-04	140.7	16.6	72.7			HSV-1	80.8	11.9	4.42	13.8	11.8	AUGMENTIN	Penicillin/βlactamase inhibitor	3	15
200803	8	NO	F	132	3	0.2854	8AA00	8AA00	2008-03-02	2008-03-05	7.9	15.8	17.0				84.7	5.9	4.45	12.6	12.9
200803	8	Y	F	54	7	0.2854	8AC00	8AC00	2008-03-03	2008-03-10	21.3	11.5	48.9			NO VIRUS ISOLATED	69.3	7.1	4.20	18.1	9.3	Ampicillin	PENICILLIN	3	8
200803	8	NO	M	709	4	0.2854	8A900	8A900	2008-03-04	2008-03-08	8.2	9.6	56.8				82.8	11.2	4.76	13.3	13.2
200803	8	NO	M	733	2	0.2854	8A400	8A400	2008-03-05	2008-03-07	28.4	20.2	66.0				76.2	15.0	5.33	14.0	13.7
200803	8	NO	F	252	5	0.2854	8A500	8A500	2008-03-06	2008-03-11	21.5	11.6	45.3				78.0	7.3	4.54	13.3	11.8
200803	8	NO	M	984	4	0.2854	8AA00	8AA00	2008-03-08	2008-03-12	7.3	14.9	51.1			NO VIRUS ISOLATED	76.1	7.8	5.06	13.8	12.9
200803	8	NO	M	765	2	0.2854	8A500	8A500	2008-03-08	2008-03-10	15.2	10.4	72.5				73.5	9.5	4.30	13.5	10.7
200803	8	NO	M	880	2	0.2854	8A700	8A700	2008-03-08	2008-03-10	3.5	4.7	42.9				59.6	7.5	5.54	15.2	10.6
200803	8	NO	F	1497	3	0.2509	8AA00	8AA00	2008-03-09	2008-03-12	0.5	9.2	51.9				82.7	4.5	4.40	13.0	12.4
200803	8	NO	M	445	4	0.2854	8A500	8A500	2008-03-09	2008-03-13	13.1	9.6	54.8				77.9	8.9	4.85	12.8	13.0
200803	8	NO	F	702	5	0.2854	8A700	8A700	2008-03-09	2008-03-14	11.2	16.5	80.8			ADENOVIRUS, ENTEROVIRUS 71	81.7	3.8	4.31	13.2	12.0
200803	8	NO	F	1860	7	0.2854	8A700	8A700	2008-03-09	2008-03-16	61.6	13.5	83.1			ENTEROVIRUS EV71	77.4	6.2	4.43	13.8	11.3
200803	8	NO	M	1174	11	0.2854	8A700	8A700	2008-03-11	2008-03-22	32.8	9.8	58.8			ENTEROVIRUS CA16	82.4	7.0	4.31	13.6	11.7
200803	8	NO	M	747	4	0.2854	8AA00	8AA00	2008-03-12	2008-03-16	0.2	10.8	50.7			ENTEROVIRUS EV71	77.9	7.0	5.02	12.7	13.5
200803	8	NO	M	1366	3	0.2509	8A600	8A600	2008-03-13	2008-03-16	51.9	8.8	47.1			ENTEROVIRUS EV71	76.8	10.1	5.05	14.2	12.9
200803	8	NO	M	1364	5	0.2854	8A900	8A900	2008-03-13	2008-03-18	4.6	9.9	74.6			NO VIRUS ISOLATED	77.4	6.6	5.21	13.3	13.8
200803	8	NO	F	1531	1	0.2854	8A700	8A700	2008-03-14	2008-03-15	7.4	7.8	47.0			ENTEROVIRUS EV71	83.5	4.0	4.00	12.8	11.0
200803	8	NO	M	1655	3	0.2854	8A700	8A700	2008-03-14	2008-03-17	19.6	16.3	83.6			ENTEROVIRUS EV71	62.5	6.5	5.63	14.8	11.3
200803	8	Y	F	550	4	0.2854	8A800	8A800	2008-03-14	2008-03-18	71.0	15.8	55.0			ENTEROVIRUS EV71	81.9	8.0	4.69	13.4	12.4	Cefazolin	1' CEPHALOSPORIN	2	5
200803	8	Y	F	550	4	0.2854	8A800	8A800	2008-03-14	2008-03-18	71.0	15.8	55.0			ENTEROVIRUS EV71	81.9	8.0	4.69	13.4	12.4	Ampicillin	PENICILLIN	1	5
200803	8	Y	M	532	3	0.2854	8A800	8A800	2008-03-14	2008-03-17	10.8	11.8	51.2				80.2	5.1	4.91	13.3	12.8	Cefazolin	1' CEPHALOSPORIN	2	5
200803	8	NO	F	2094	4	0.2854	8A700	8A700	2008-03-15	2008-03-19	34.5	13.5	69.2				79.8	7.3	4.51	13.3	11.8
200803	8	NO	F	1531	5	0.2854	8A800	8A800	2008-03-16	2008-03-21	54.4	10.2	59.7				82.5	10.9	4.41	12.2	12.4
200803	8	NO	M	747	7	0.2854	8AA00	8AA00	2008-03-17	2008-03-24	48.8	11.9	67.2			NO VIRUS ISOLATED	80.1	6.0	4.18	13.8	11.1
200803	8	Y	F	2872	14	0.2854	8AA00	8AA00	2008-03-17	2008-03-31	4.5	4.5	51.0			NO VIRUS ISOLATED	80.8	7.0	4.90	12.0	14.0
200803	8	NO	F	266	6	0.2854	8AA00	8AA00	2008-03-18	2008-03-24	12.8	19.2	26.9			NO VIRUS ISOLATED	74.3	6.5	4.28	14.0	10.3
200803	8	Y	M	591	7	0.2854	8A500	8A500	2008-03-18	2008-03-25	57.2	13.2	58.0	3.0			75.5	20.0	4.86	13.7	11.9	Cefuroxime	2' CEPHALOSPORIN	3	3
200803	8	NO	F	2696	7	0.2854	8A500	8A500	2008-03-18	2008-03-25	14.2	14.2	77.5				77.4	8.9	5.04	13.2	12.8
200803	8	NO	M	882	9	0.2854	8A600	8A900	2008-03-18	2008-03-27	1.8	12.1	46.6				77.7	6.5	5.07	13.9	12.0
200803	8	NO	M	89	8	0.2854	8A900	8A900	2008-03-18	2008-03-26	13.1	8.2	60.4			ENTEROVIRUS 71	81.5	5.6	4.22	12.4	11.8
200803	8	NO	M	792	3	0.2854	8AA00	8AA00	2008-03-19	2008-03-22	8.2	7.4	53.2			ENTEROVIRUS CA16	77.3	6.1	4.72	12.2	12.0
200803	8	NO	F	336	2	0.2854	8A500	8A500	2008-03-19	2008-03-21	4.4	14.7	65.6				79.4	8.2	4.17	12.8	11.0
200803	8	NO	M	2056	2	0.2854	8AA00	8AA00	2008-03-21	2008-03-23	0.8	11.0	34.7				79.1	6.4	5.11	12.0	13.4
200803	8	NO	F	363	4	0.2854	8A900	8A900	2008-03-23	2008-03-27	5.5	9.5	56.8				72.9	6.4	4.95	14.6	12.1
200803	8	NO	F	834	3	0.2854	8A500	8A500	2008-03-23	2008-03-26	5.4	15.0	57.3				79.3	8.0	4.60	13.1	12.7
200803	8	NO	F	683	3	0.2509	8A900	8A900	2008-03-26	2008-03-29	7.3	15.8	70.1				73.7	11.5	4.98	12.9	12.0
200803	8	NO	F	521	1	0.2509	8A200	8A200	2008-03-27	2008-03-28
200803	8	NO	M	606	3	0.2854	8AA00	8AA00	2008-03-28	2008-03-31	16.0	12.2	71.5			ENTEROVIRUS EV71	80.2	7.1	5.00	12.4	13.8
200803	8	NO	F	1515	3	0.2854	8A700	8A700	2008-03-28	2008-03-31	5.3	13.6	65				84.8	7.6	4.94	12.4	13.6
200803	8	NO	M	1669	1	0.2854	8A200	8A200	2008-03-28	2008-03-29	6.1	7.5	60.0				79.5	7.0	4.25	12.8	11.1
200804	8	NO	M	505	9	0.2509	8A900	8A900	2008-03-24	2008-04-02	23.5	20.1	63.0				80.8	19.0	4.42	12.2	11.9
200804	8	NO	M	372	7	0.2509	8A400	8A800	2008-03-26	2008-04-02	11.4	7.1	42.9			NO VIRUS ISOLATED	76.7	9.6	5.10	13.6	13.2
200804	8	Y	F	401	4	0.2509	8A200	8A200	2008-03-29	2008-04-02	34.7	26.8	72.4			ENTEROVIRUS	77.4	10.0	4.07	13.1	10.7	Cefazolin	1' CEPHALOSPORIN	2	5
200804	8	NO	M	984	3	0.2854	8AA00	8AA00	2008-03-31	2008-04-03	5.5	17.8	73.0				81.7	11.0	4.82	12.6	13.5
200804	8	NO	M	2224	4	0.2854	8A900	8A900	2008-04-01	2008-04-05	4.5	10.8	77.0			NO VIRUS ISOLATED	81.7	5.0	4.81	12.7	13.5
200804	8	NO	M	455	3	0.2509	8AA00	8AA00	2008-04-01	2008-04-04	25.1	12.0	44.0				82.4	12.9	4.37	12.6	12.1
200804	8	NO	M	1683	5	0.2509	8AA00	8AA00	2008-04-01	2008-04-06		11.1	67.8				79.9	10.9	4.68	13.0	12.5
200804	8	NO	F	3817	3	0.2854	8A700	8A700	2008-04-01	2008-04-04	1.3	10.6	81.3			NO VIRUS ISOLATED	86.3	4.8	4.37	12.5	12.7
200804	8	NO	M	1637	3	0.2854	8AA00	8AA00	2008-04-03	2008-04-06	5.6	10.6	73.4				82.3	7.5	4.85	13.3	13.8
200804	8	NO	M	812	3	0.2854	8A700	8A700	2008-04-03	2008-04-06	43.9	17.0	88.0				77.8	2.0	4.86	13.3	12.9
200804	8	NO	M	1341	4	0.2854	8A800	8A800	2008-04-05	2008-04-09	16.5	16.1	75.2				69.2	5.4	5.69	13.2	13.3
200804	8	NO	F	590	7	0.2854	8A700	8A700	2008-04-05	2008-04-12	9.0	7.9	64.0				82.0	6.0	4.56	12.8	12.7
200804	8	NO	M	1068	6	0.2854	8A900	8A900	2008-04-06	2008-04-12	3.9	11.5	65.8			NO VIRUS ISOLATED	86.2	6.1	4.29	13.4	12.6
200804	8	NO	F	396	6	0.2854	8A900	8A900	2008-04-06	2008-04-12	0.5	10.8	54.5				80.2	8.4	4.79	11.8	13.4
200804	8	NO	M	920	7	0.2854	8AA00	8AA00	2008-04-07	2008-04-14	3.8	15.2	82.1			NO VIRUS ISOLATED	79.1	3.6	4.79	12.8	12.4
200804	8	NO	M	510	7	0.2509	8AC00	8AC00	2008-04-07	2008-04-14	0.2	7.0	58.0				75.6	5.0	4.96	13.0	12.9
200804	8	Y	F	565	5	0.2854	8A900	8A900	2008-04-07	2008-04-12	116.5	16.9	66.3			NO VIRUS ISOLATED	69.9	11.6	4.92	16.4	11.1	AUGMENTIN	Penicillin/βlactamase inhibitor	2	5
200804	8	NO	M	1235	5	0.2509	8A900	8A900	2008-04-07	2008-04-12	10.1	16.1	59.2				89.1	4.5	3.95	14.2	12.0
200804	8	NO	M	750	4	0.2509	8AC00	8AC00	2008-04-09	2008-04-13	5.5	14.6	48.0				77.8	8.0	4.92	12.7	13.0
200804	8	NO	M	1226	4	0.2854	8AA00	8AA00	2008-04-11	2008-04-15	7.4	13.4	56.1			NO VIRUS ISOLATED	79.5	7.3	4.87	13.6	13.0
200804	8	NO	F	865	4	0.2509	8A700	8A700	2008-04-11	2008-04-15	58.8	15.5	80.0				76.1	7.0	4.64	13.7	11.8
200804	8	Y	M	739	4	0.2509	8AA00	8AA00	2008-04-11	2008-04-15	2.4	11.3	77.0				81.3	5.0	4.66	12.2	13.0	AUGMENTIN	Penicillin/βlactamase inhibitor	1	10
200804	8	NO	M	615	3	0.2509	8A900	8A900	2008-04-12	2008-04-15	37.9	10.8	60.2				77.0	10.2	4.53	13.4	12.1
200804	8	NO	F	1258	3	0.2854	8A400	8A400	2008-04-12	2008-04-15	3.5	7.1	57.1				85.5	6.9	4.55	11.6	13.1
200804	8	NO	M	751	7	0.2854	8AA00	8AA00	2008-04-12	2008-04-19	4.3	15.0	58.7			NO VIRUS ISOLATED	80.4	10.9	5.10	13.3	13.9
200804	8	NO	F	401	2	0.2509	8A400	8A400	2008-04-12	2008-04-14	9.1	11.3	29.0				79.3	11.0	4.87	12.8	13.1
200804	8	NO	F	812	5	0.2854	8A900	8A900	2008-04-12	2008-04-17	14.2	14.2	72.7				85.8	7.5	4.52	13.4	13.4
200804	8	NO	F	651	2	0.2854	8A900	8A900	2008-04-12	2008-04-14	14.2	8.2	50.1				78.3	7.3	4.79	13.2	12.5
200804	8	NO	F	550	5	0.2854	8A700	8A700	2008-04-12	2008-04-17	10.8	20.9	76.0				76.8	9.5	5.00	13.5	13.0
200804	8	Y	M	1228	2	1.1849	8AA00	8AA00	2008-04-13	2008-04-15	2.1			50.0		NO VIRUS ISOLATED						CEFTRIAXONE	3' CEPHALOSPORIN	3	8
200804	8	Y	M	1228	2	1.1849	8AA00	8AA00	2008-04-13	2008-04-15	2.1			50.0		NO VIRUS ISOLATED						Teicoplanin	GLYCOPEPTIDE	2	3
200804	8	NO	M	543	4	0.2854	8AA00	8AA00	2008-04-13	2008-04-17	25.8	6.2	38.7				73.3	7.2	4.83	13.4	12.3
200804	8	NO	M	683	3	0.2854	8AA00	8AA00	2008-04-14	2008-04-17	40.2	12.2	61.0				80.1	5.0	4.47	13.5	12.2
200804	8	NO	F	2082	5	0.2854	8AA00	8AA00	2008-04-14	2008-04-19	0.5	8.4	73.0				76.2	5.9	4.99	12.6	12.7
200804	8	NO	M	798	2	0.2854	8A900	8A900	2008-04-14	2008-04-16	3.8	9.2	29.2			ENTEROVIRUS 71	79.1	10.5	4.40	12.5	12.1
200804	8	NO	F	734	3	0.2854	8A700	8A700	2008-04-14	2008-04-17	14.6	5.7	23.8				78.0	13.3	5.04	12.8	13.7
200804	8	NO	F	400	3	0.2509	8A700	8A700	2008-04-14	2008-04-17	4.0	7.4	17.0	1.0			81.0	2.0	4.85	12.9	13.6
200804	8	NO	F	575	5	0.2509	8A700	8A700	2008-04-14	2008-04-19	11.1	5.9	54.0				78.6	19.0	4.71	13.7	12.5
200804	8	NO	F	704	3	0.2854	8AA00	8AA00	2008-04-15	2008-04-18	3.2	16.2	52.5			NO VIRUS ISOLATED	83.1	5.7	4.37	12.2	12.5
200804	8	NO	M	855	6	0.2854	8AA00	8AA00	2008-04-15	2008-04-21		12.1	72.3				77.2	5.3	4.48	15.7	11.3
200804	8	NO	M	540	5	0.2854	8A900	8A900	2008-04-15	2008-04-20	19.3	7.6	49.2				80.8	8.5	4.07	13.7	10.9
200804	8	NO	F	763	8	0.2854	8A800	8A800	2008-04-15	2008-04-23	16.7	13.4	72.8				57.7	3.7	5.34	17.1	10.1
200804	8	NO	M	1575	3	0.2509	8AA00	8AA00	2008-04-16	2008-04-19	2.3	11.6	67.4				78.9	8.2	4.64	13.2	12.5
200804	8	NO	F	267	2	0.2854	8AA00	8AA00	2008-04-16	2008-04-18	17.7	14.3	28.9				78.7	8.5	4.32	13.5	11.7
200804	8	NO	F	562	4	0.2854	8A700	8A700	2008-04-16	2008-04-20	29.9	9.6	53.4				78.4	10.0	4.45	13.1	11.8
200804	8	NO	M	555	3	0.2854	8AC00	8AC00	2008-04-16	2008-04-19	23.1	11.0	53.5			ENTEROVIRUS 71	72.5	7.7	4.73	13.6	11.7
200804	8	NO	M	999	3	0.2854	8AC00	8AC00	2008-04-16	2008-04-19	51.9	9.6	58.8			ENTEROVIRUS 71	72.7	8.2	4.76	13.4	11.8
200804	8	NO	F	1426	5	0.2854	8A500	8A500	2008-04-16	2008-04-21	27.4	11.6	76.0				85.2	5.9	4.12	12.1	12.3
200804	8	NO	F	2530	5	0.2854	8A500	8A500	2008-04-16	2008-04-21	5.0	7.4	59.8				83.2	6.8	4.35	12.6	12.7
200804	8	NO	F	677	4	0.2509	8A900	8A900	2008-04-17	2008-04-21	4.1	5.5	37.7				78.6	7.7	5.14	13.2	14.2
200804	8	NO	M	1064	6	0.2854	8AA00	8AA00	2008-04-17	2008-04-23	44.6	10.9	78.5				78.2	5.5	4.09	13.3	11.0
200804	8	NO	F	1048	3	0.2854	8A600	8A800	2008-04-17	2008-04-20
200804	8	NO	M	1886	3	0.2854	8A900	8A900	2008-04-18	2008-04-21	1.6	8.7	64.2			NO VIRUS ISOLATED	81.1	8.3	4.65	13.4	12.7
200804	8	NO	M	219	2	0.2854	8A800	8A800	2008-04-18	2008-04-20	7.7	11.2	44.4				74.2	7.8	4.49	13.9	10.9
200804	8	NO	F	932	3	0.2509	8A700	8A700	2008-04-18	2008-04-21	23.6	13.0	73.9				78.0	9.7	4.69	12.1	12.6
200804	8	NO	F	403	4	0.2854	8A700	8A700	2008-04-19	2008-04-23	12.7	12.9	62.5			ADENOVIRUS,EV71	84.6	11.0	4.68	12.3	13.6
200804	8	NO	F	1129	4	0.2509	8A700	8A700	2008-04-19	2008-04-23	24.3	12.0	63.4				76.8	8.8	5.30	12.1	14.3
200804	8	NO	M	2169	3	0.2854	8A900	8A900	2008-04-19	2008-04-22	1.4	6.1	57.5				79.0	5.6	4.85	12.8	13.1
200804	8	NO	M	1451	7	0.2509	8A700	8A700	2008-04-19	2008-04-26	1.3	13.2	75.8				81.7	9.8	4.86	12.6	13.8
200804	8	Y	F	2148	7	0.2854	8A700	8A700	2008-04-19	2008-04-26	5.1	11.2	74			NO VIRUS ISOLATED	86.5	6	4.73	12.9	14.1	AUGMENTIN	Penicillin/βlactamase inhibitor	2	10
200804	8	NO	M	470	4	0.2854	8A700	8A700	2008-04-19	2008-04-23	5.7	14.0	57.5				59.2	11.8	6.00	16.6	11.3
200804	8	NO	M	345	3	0.2854	8AA00	8AA00	2008-04-19	2008-04-22	1.1	7.0	40			NO VIRUS ISOLATED	80.0	12.9	4.69	12.8	12.4
200804	8	NO	M	936	1	0.2854	8A600	8A600	2008-04-19	2008-04-20	55.9	18.5	74.4				60.0	6.4	5.60	15.4	10.8
200804	8	NO	M	899	3	0.2854	8A700	8A700	2008-04-19	2008-04-22	62.1	10.0	63.6				77.7	12.0	4.76	13.6	12.9
200804	8	NO	F	776	3	0.2509	8A900	8A900	2008-04-19	2008-04-22	4.8	7.0	49.2				83.2	12.9	4.53	12.5	12.7
200804	8	Y	M	107	2	0.2854	8A700	8A700	2008-04-20	2008-04-22	4.6	11.9	50.0				80.6	8.8	4.63	12.5	12.6	Cefazolin	1' CEPHALOSPORIN	1	1
200804	8	NO	M	1249	2	0.2854	8A500	8A500	2008-04-20	2008-04-22	17.8	13.1	80.0			NO VIRUS ISOLATED	76.8	4.0	5.14	13.2	13.6
200804	8	NO	M	1173	4	0.2854	8AA00	8AA00	2008-04-21	2008-04-25	27.6	11.4	65.7				73.4	7.1	5.19	11.9	13.6
200804	8	NO	F	2042	4	0.2509	8A500	8A500	2008-04-21	2008-04-25	6.0	11.9	75.0				76.4	9.1	4.95	14.7	12.9
200804	8	NO	F	413	2	0.2854	8A700	8A700	2008-04-21	2008-04-23	18.0	4.8	21.7				78.3	15.3	4.48	14.5	11.7
200804	8	NO	M	620	3	0.2854	8AA00	8AA00	2008-04-21	2008-04-24	1.5	10.1	63.1				84.4	8.0	4.67	12.0	13.5
200804	8	NO	M	646	2	0.2509	8A700	8A700	2008-04-22	2008-04-24	88.5	17.1	67.1				82.7	13.6	4.46	12.3	12.8
200804	8	NO	F	262	2	0.2854	8A900	8A900	2008-04-22	2008-04-24	0.2	11.2	57.6				82.7	9.4	4.44	12.6	12.1
200804	8	NO	M	605	3	0.2854	8A700	8A700	2008-04-22	2008-04-25		17.1	61.0				75.9	9.0	4.65	14.1	12.4
200804	8	NO	M	1117	4	0.2854	8A700	8A700	2008-04-23	2008-04-27	2.1	13.3	70.3				80.0	9.7	5.06	14.1	13.9
200804	8	NO	M	354	1	0.2854	8AA00	8AA00	2008-04-24	2008-04-25	0.2	10.2	37.1				79.6	5.2	4.61	14.1	11.8
200804	8	NO	F	444	2	0.2509	8A700	8A700	2008-04-24	2008-04-26	19.3	15.3	79.2				77.9	12.8	4.84	12.7	13.1
200804	8	Y	M	1862	5	0.2854	8A900	8A900	2008-04-24	2008-04-29	4.2											Ampicillin	PENICILLIN	1	8
200804	8	NO	F	1289	2	0.2854	8AC00	8AC00	2008-04-24	2008-04-26	9.0	9.7	65.0			ENTEROVIRUS 71	82.8	6.0	4.64	11.9	13.3
200804	8	NO	F	765	4	0.2854	8A700	8A700	2008-04-24	2008-04-28	6.1	14.9	82.9				81.0	3.2	4.11	13.1	11.4
200804	8	NO	F	963	4	0.2854	8AA00	8AA00	2008-04-25	2008-04-29	1.1	10.3	67.0			ENTEROVIRUS EV71	80.5	3.0	4.56	12.6	12.6
200804	8	NO	M	471	5	0.2854	8A900	8A900	2008-04-25	2008-04-30	18.4	9.6	18.5				79.8	7.1	4.45	14.8	11.9
200804	8	NO	F	4398	2	0.2509	8A900	8A900	2008-04-26	2008-04-28	4.6	7.3	51.6				90.4	10	4.15	12.7	12.2
200804	8	NO	F	1641	2	0.2854	8AA00	8AA00	2008-04-26	2008-04-28	0.9	10.3	65.2				80.3	5.7	4.47	12.6	12.5
200804	8	NO	F	2519	2	0.2854	8A900	8A900	2008-04-26	2008-04-28	51.7	11.1	83.7				75.7	4.2	5.73	13.6	14.9
200804	8	NO	F	452	3	0.2854	8A700	8A700	2008-04-26	2008-04-29	7.2	17.0	45.0				80.2	4.0	4.69	13.6	12.5
200804	8	NO	F	1754	2	0.2854	8A500	8A500	2008-04-26	2008-04-28	12.9	7.9	58.0				74.9	9.0	4.39	13.0	10.9
200804	8	NO	F	1754	2	0.2854	8A500	8A500	2008-04-26	2008-04-28	7.3	8.3	58.7				74.1	6	4.55	13.1	11.3
200804	8	NO	M	412	2	0.2854	8AA00	8AA00	2008-04-27	2008-04-29	7.5	14.6	29.2				79.3	7.5	4.40	12.7	11.0
200805	8	NO	M	376	14	0.2854	8AA00	8AA00	2008-04-18	2008-05-02	9.2					NO VIRUS ISOLATED
200805	8	NO	M	796	8	0.2854	8A700	8A700	2008-04-24	2008-05-02	22.3	11.8	68.5				84.2	7.4	3.92	12.6	10.8
200805	8	NO	F	470	4	0.2854	8A900	8A600	2008-04-28	2008-05-02	10.1	16.1	69.9				59.6	9.8	5.62	14.8	10.9
200805	8	NO	M	474	3	0.2509	8A700	8A700	2008-04-28	2008-05-01	6.5	9.3	49.0				77.8	7.0	4.59	13.8	12.0
200805	8	NO	M	1016	3	0.2854	8AA00	8AA00	2008-04-29	2008-05-02	16.6	5.2	40.0				76.8	19.0	4.56	12.5	11.8
200805	8	Y	F	1031	3	0.2509	8A900	8A900	2008-04-29	2008-05-02	22.4	8.3	77.2				84.4	5.8	4.18	12.5	12.5	Gentamicin	AMINOGLYCOSIDE	3	2
200805	8	Y	F	1031	3	0.2509	8A900	8A900	2008-04-29	2008-05-02	22.4	8.3	77.2				84.4	5.8	4.18	12.5	12.5	Cefazolin	1' CEPHALOSPORIN	3	7
200805	8	NO	M	1526	7	0.2509	8A900	8A900	2008-04-30	2008-05-07	0.2
200805	8	NO	F	1276	6	0.2854	8A700	8A700	2008-04-30	2008-05-06	49.9	22.6	82.5				83.8	7.0	4.81	12.1	13.7
200805	8	NO	M	975	4	0.2854	8A700	8A700	2008-04-30	2008-05-04	16.0	7.5	46.7				77.8	7.4	4.65	12.7	12.5
200805	8	NO	M	1239	6	0.2854	8A300	8A300	2008-04-30	2008-05-06	38.1	15.3	61.5				74.9	7.9	5.01	14.7	12.9
200805	8	NO	F	2006	2	0.2854	8A700	8A700	2008-05-01	2008-05-03	3.0	5.6	63.4				68.2	4.1	5.60	14.0	12.1
200805	8	NO	M	476	3	0.2854	8A200	8A200	2008-05-01	2008-05-04	29.7	11.9	64.6			NO VIRUS ISOLATED	78.8	8.5	4.48	14.3	11.6
200805	8	NO	F	1683	4	0.2854	8A400	8A400	2008-05-01	2008-05-05		7.6	47.7			NO VIRUS ISOLATED	84.7	12.7	4.89	13.8	13.7
200805	8	Y	M	2441	6	0.2854	8A700	8A700	2008-05-02	2008-05-08						ENTEROVIRUS 71						Cefuroxime	2' CEPHALOSPORIN	1	4
200805	8	NO	M	882	1	0.2854	8A700	8A700	2008-05-02	2008-05-03	47.1	13.9	66.7			NO VIRUS ISOLATED	81.5	10.1	4.28	12.6	12.5
200805	8	Y	F	1401	3	0.2854	8AA00	8AA00	2008-05-02	2008-05-05	11.1	7.1	67.6				81.3	6.6	4.64	13.0	13.1	AUGMENTIN	Penicillin/βlactamase inhibitor	1	8
200805	8	NO	F	541	3	0.2509	8A700	8A700	2008-05-02	2008-05-05	5.2	8.9	67.5				79.0	6.0	4.71	13.7	12.5
200805	8	NO	M	530	7	0.2854	8AA00	8AA00	2008-05-02	2008-05-09	11.0	10.8	62.6			CYTOMEGALOVIRUS	81.2	8.5	4.05	14.3	11.1
200805	8	NO	F	4147	4	0.2854	8AA00	8AA00	2008-05-03	2008-05-07	0.9	9.7	58.0			NO VIRUS ISOLATED	88.7	4.0	4.79	11.2	14.8
200805	8	NO	F	215	5	0.2509	8A900	8A900	2008-05-03	2008-05-08	71.1	15.4	57.0				77.9	20.0	4.34	14.0	11.4
200805	8	NO	M	883	2	0.2854	8AA00	8AA00	2008-05-04	2008-05-06	1.1	10.8	47.0				79.9	5.0	5.58	11.7	15.7
200805	8	NO	M	733	5	0.2854	8AA00	8AA00	2008-05-04	2008-05-09	77.3	12.0	59.0				80.1	13.0	3.96	13.2	11.1
200805	8	NO	F	888	6	0.2509	8A700	8A700	2008-05-04	2008-05-10	3.3	12.8	73.0				63.7	5.0	5.89	14.2	11.9
200805	8	NO	M	506	3	0.2854	8A400	8A400	2008-05-04	2008-05-07	1.3	7.9	43.0			NO VIRUS ISOLATED	81.3	6.0	4.76	12.1	13.6
200805	8	Y	F	933	5	0.2509	8AA00	8AA00	2008-05-05	2008-05-10	19.6	14.7	66.3			ENTEROVIRUS 71	79.1	5.8	4.69	13.4	12.2	AUGMENTIN	Penicillin/βlactamase inhibitor	3	14
200805	8	NO	F	1611	3	0.2854	8A200	8A200	2008-05-05	2008-05-08	5.8	9.9	65.3				84.3	9.4	3.96	13.0	11.1
200805	8	NO	F	756	3	0.2854	8A700	8A700	2008-05-05	2008-05-08	7.9	17.9	37.2				76.5	5.5	5.15	13.0	13.3
200805	8	Y	F	1029	6	0.2854	8AA00	8AA00	2008-05-05	2008-05-11	6.4	14.6	86.5			NO VIRUS ISOLATED	80.5	2.7	4.92	13.8	13.0	Ampicillin	PENICILLIN	2	10
200805	8	Y	F	1029	6	0.2854	8AA00	8AA00	2008-05-05	2008-05-11	6.4	14.6	86.5			NO VIRUS ISOLATED	80.5	2.7	4.92	13.8	13.0	Gentamicin	AMINOGLYCOSIDE	2	3
200805	8	Y	F	210	7	0.2854	8A200	8A200	2008-05-05	2008-05-12	30.2	14.0	71.9				62.4	10.4	4.58	19.4	8.7	Gentamicin	AMINOGLYCOSIDE	3	2
200805	8	NO	M	3191	3	0.2854	8A700	8A700	2008-05-05	2008-05-08	18.8	11.5	69.2			NO VIRUS ISOLATED	79.5	6.1	4.97	12.1	13.7
200805	8	NO	F	1173	3	0.2854	8AA00	8AA00	2008-05-06	2008-05-09	49.4	9.4	82.0				77.7	2.9	4.53	13.6	11.7
200805	8	NO	F	1500	3	0.2854	8AA00	8AA00	2008-05-06	2008-05-09	0.3	8.6	54.6			NO VIRUS ISOLATED	80.9	7.4	4.65	12.1	13.0
200805	8	NO	M	1292	7	0.2854	8AA00	8AA00	2008-05-06	2008-05-13						ENTEROVIRUS EV71
200805	8	NO	M	603	2	0.2854	8AA00	8AA00	2008-05-06	2008-05-08	65.1	18.3	80.0	1.0			77.5	7.0	4.32	12.9	11.7
200805	8	NO	M	904	7	0.2854	8A600	8A600	2008-05-06	2008-05-13	48.3	12.8	69.0				78.1	15.0	4.97	13.3	12.9
200805	8	NO	F	638	3	0.2509	8AA00	8AA00	2008-05-06	2008-05-09		4.2	45.1			ENTEROVIRUS COX.A2	80.9	8.4	4.56	13.3	12.2
200805	8	NO	M	580	4	0.2854	8A700	8A700	2008-05-06	2008-05-10	8.2	14.1	56				76.6	6.3	5.04	13.6	13.3
200805	8	NO	M	423	3	0.2509	8AA00	8AA00	2008-05-06	2008-05-09	43.2	13.6	51				75.3	7.9	4.45	13.0	11.6
200805	8	NO	M	1052	5	0.2854	8A500	8A500	2008-05-06	2008-05-11	22.2	18.8	81.3				79.8	8.5	4.30	13.3	12.0
200805	8	NO	M	439	3	0.2854	8AA00	8AA00	2008-05-07	2008-05-10	0.4	5.1	66.7			PARAINFLUENZA 1	75.7	5.8	4.65	12.7	11.6
200805	8	NO	M	1222	4	0.2854	8AA00	8AA00	2008-05-07	2008-05-11	53.5	15.2	65.1			NO VIRUS ISOLATED	75.8	10	4.47	13.7	11.3
200805	8	NO	M	2083	7	0.2854	8A500	8A500	2008-05-07	2008-05-14	20.7	17.3	75.3				80.0	7.5	5.45	12.2	15.2
200805	8	NO	F	382	3	0.2509	8AA00	8AA00	2008-05-07	2008-05-10	46.3	16.2	71.4				79.7	8.5	4.28	13.6	11.7
200805	8	NO	M	970	3	0.2854	8AA00	8AA00	2008-05-07	2008-05-10	4.0	9.8	46.6			NO VIRUS ISOLATED	80.5	9.1	4.61	13.7	12.4
200805	8	NO	F	719	5	0.2509	8A600	8A600	2008-05-07	2008-05-12	4.6	12.9	29.9				76.5	5.3	4.89	12.7	13.0
200805	8	NO	F	341	3	0.2854	8AA00	8AA00	2008-05-07	2008-05-10	0.7	15.2	32.8				80.0	4.1	5.01	13.6	13.9
200805	8	NO	M	1183	3	0.2509	8A700	8A700	2008-05-08	2008-05-11
200805	8	NO	F	1342	3	0.2509	8A700	8A700	2008-05-08	2008-05-11	8.5	9.1	56.6				60.2	4	5.35	16.0	10.2
200805	8	NO	F	668	4	0.2509	8AC00	8AC00	2008-05-08	2008-05-12	30.1	10.5	80.2				84.2	6.4	4.24	12.7	11.6
200805	8	Y	F	900	6	0.2854	8A700	8A700	2008-05-08	2008-05-14	11.4					ENTEROVIRUS 71						Ampicillin	PENICILLIN	1	20
200805	8	NO	F	1450	3	0.2854	8A700	8A700	2008-05-08	2008-05-11	4.3	11.0	58.2				79.7	3.6	4.79	12.9	12.9
200805	8	NO	M	665	4	0.2854	8A700	8A700	2008-05-08	2008-05-12	9.4	11.2	68.1				54.5	5.9	5.38	18.1	9.6
200805	8	NO	F	922	4	0.2854	8A700	8A700	2008-05-08	2008-05-12	4.9	13.5	36.9				79.9	3.6	4.78	12.4	13.2
200805	8	NO	M	636	5	0.2854	8A500	8A500	2008-05-09	2008-05-14	1.6	10.8	68.4			ADENOVIRUS	79.8	7.1	4.51	14.0	11.8
200805	8	Y	M	1981	3	0.2509	8A800	8A800	2008-05-10	2008-05-13	47.1	15.1	77.3				80.4	9.7	4.03	13.3	10.9	Cefazolin	1' CEPHALOSPORIN	2	11
200805	8	NO	M	169	4	0.2509	8A500	8A500	2008-05-10	2008-05-14	2.1	16.5	30.0				75.6	9.0	4.75	12.6	11.7
200805	8	NO	F	332	3	0.2854	8AC00	8AC00	2008-05-10	2008-05-13	9.9	8.8	39.7				78.4	5.9	4.40	14.0	11.3
200805	8	NO	F	721	3	0.2854	8A800	8A800	2008-05-10	2008-05-13	41.9	15.5	61.5				78.1	6	4.34	13.3	11.5
200805	8	NO	M	453	3	0.2854	8AC00	8AC00	2008-05-10	2008-05-13	<0.2	13.0	29.8				82.0	4.5	4.23	12.8	11.9
200805	8	NO	M	612	3	0.2854	8A600	8A600	2008-05-11	2008-05-14	20.3	17.0	57.2				81.5	8.1	4.37	13.4	11.9
200805	8	Y	F	756	3	0.2509	8A700	8A700	2008-05-11	2008-05-14	131.4	18.6	72.0				84.4	11.0	4.42	13.8	12.7	Cefazolin	1' CEPHALOSPORIN	2	4
200805	8	NO	M	989	2	0.2509	8AC00	8AC00	2008-05-12	2008-05-14	27.0	14.5	74.6				78.2	8.4	4.86	12.8	13.3
200805	8	NO	M	1631	3	0.2854	8A700	8A700	2008-05-12	2008-05-15	4.2	10.2	72.3				84.8	7.0	4.42	12.5	12.8
200805	8	NO	M	924	4	0.2854	8AA00	8AA00	2008-05-12	2008-05-16	6.6	11.5	62.3				80.9	9.2	4.51	12.8	12.9
200805	8	NO	F	712	5	0.2854	8A900	8A900	2008-05-12	2008-05-17	4.2	12.4	53.7			NO VIRUS ISOLATED	78.0	8.6	4.86	13.2	12.5
200805	8	NO	F	334	3	0.2854	8A500	8A500	2008-05-12	2008-05-15	15.6	9.5	64.9				76.5	4.7	4.76	14.1	12.4
200805	8	NO	M	122	3	0.2854	8A700	8A700	2008-05-12	2008-05-15	2.6	12.8	19.7			NO VIRUS ISOLATED	77.2	5.6	4.73	12.2	13.1
200805	8	NO	M	596	4	0.2509	8A600	8A600	2008-05-13	2008-05-17	13.5	13.5	54.9				75.6	7.5	4.75	13.6	12.2
200805	8	NO	F	431	4	0.2854	8A700	8A700	2008-05-13	2008-05-17	47.3	12.7	63.3			NO VIRUS ISOLATED	81.8	12.3	4.46	13.3	12.3
200805	8	NO	M	907	9	0.2854	8A700	8A700	2008-05-13	2008-05-22	53.0	17.4	73.0				74.4	9.0	4.68	14.6	11.7
200805	8	NO	M	365	2	0.2509	8AC00	8AC00	2008-05-14	2008-05-16	23.0	4.9	54.9				74.1	14.7	4.95	14.1	12.4
200805	8	Y	F	1484	3	0.2509	8A600	8A600	2008-05-14	2008-05-17	29.6	9.6	86.1				76.7	5.5	4.30	12.1	11.6	Penicillin g	PENICILLIN	1	2
200805	8	Y	F	518	4	0.2854	8AA00	8AA00	2008-05-14	2008-05-18	55.9	18.6	64.0	1.0		NO VIRUS ISOLATED	77.7	13.0	4.67	13.7	12.3	Ampicillin	PENICILLIN	3	9
200805	8	NO	F	2194	2	0.2854	8A700	8A700	2008-05-14	2008-05-16	6.5	7.1	57.7				82.1	5.9	4.30	12.8	12.3
200805	8	NO	M	937	3	0.2509	8A700	8A700	2008-05-14	2008-05-17	41.5	10.3	77.2				76.6	10.0	4.92	13.2	13.4
200805	8	NO	M	495	7	0.2854	8A500	8A500	2008-05-15	2008-05-22	2.0	9.2	58.4				74.5	6.6	4.58	13.1	11.8
200805	8	NO	M	911	4	0.2509	8A900	8A600	2008-05-15	2008-05-19	0.6	9.3	28.1				78.9	6.3	4.54	12.1	12.7
200805	8	NO	M	1194	5	0.2509	8A700	8A700	2008-05-15	2008-05-20	10.6	23.3	82.0	2.0		ENTEROVIRUS COX.A2	76.1	5.0	4.89	13.7	12.8
200805	8	NO	M	435	4	0.2854	8AA00	8AA00	2008-05-15	2008-05-19	26.3	15.2	51.4			ENTEROVIRUS COX.A2	74.5	10.8	5.26	13.1	13.4
200805	8	NO	F	491	5	0.2509	8A800	8A800	2008-05-16	2008-05-21	14.9	12.0	76.0				78.2	5.6	4.82	12.4	13.2
200805	8	NO	M	141	7	0.2509	8AC00	8AC00	2008-05-16	2008-05-23	1.1	14.8	56.2			NO VIRUS ISOLATED	80.3	8.9	4.21	12.6	11.9
200805	8	NO	M	915	4	0.2509	8A700	8A700	2008-05-16	2008-05-20	64.0	19.9	76.4				54.7	9.2	5.16	15.9	9.1
200805	8	NO	F	513	2	0.2854	8A700	8A700	2008-05-16	2008-05-18	4.1	10.9	70.6				56.5	3.0	5.96	16.9	10.8
200805	8	NO	F	663	3	0.2854	8A700	8A700	2008-05-16	2008-05-19	18.6	11.9	62.7				80.7	5.9	4.76	12.0	12.9
200805	8	NO	M	718	4	0.2509	8A700	8A700	2008-05-17	2008-05-21	35.4	17.4	70.0				82.8	8.8	4.47	13.0	12.3
200805	8	NO	F	2282	4	0.2854	8A200	8A200	2008-05-17	2008-05-21	7.0	4.4	75.3				79.0	5.5	5.18	12.7	14.2
200805	8	NO	M	361	3	0.2854	8AA00	8AA00	2008-05-17	2008-05-20	4.8	9.6	41.0				77.3	9.0	5.12	12.5	13.6
200805	8	NO	F	1088	3	0.2854	8AA00	8AA00	2008-05-17	2008-05-20	4.4	8.0	46.0				77.7	11.0	4.88	11.8	13.6
200805	8	NO	M	719	3	0.2854	8A900	8A900	2008-05-17	2008-05-20
200805	8	NO	M	1688	6	0.2509	8A800	8A800	2008-05-17	2008-05-23	8.3	11.1	82.7				84.8	5.5	4.46	12.4	13.0
200805	8	NO	F	1920	6	0.2854	8AA00	8AA00	2008-05-17	2008-05-23	1.1	12.7	72.7				79.0	4.9	4.85	13.4	12.6
200805	8	Y	F	2243	5	0.2509	8A500	8A500	2008-05-18	2008-05-23	6.7	13.5	78.7				80.9	7.5	4.91	12.6	13.8	Gentamicin	AMINOGLYCOSIDE	3	6
200805	8	Y	F	2243	5	0.2509	8A500	8A500	2008-05-18	2008-05-23	6.7	13.5	78.7				80.9	7.5	4.91	12.6	13.8	Cefazolin	1' CEPHALOSPORIN	3	15
200805	8	NO	M	1521	3	0.2854	8A700	8A700	2008-05-18	2008-05-21	11.9	8.3	44.0				75.6	11.0	4.75	15.2	12.2
200805	8	NO	M	320	4	0.2509	8A900	8A900	2008-05-18	2008-05-22	8.5	9.5	62.1				77.6	6.5	4.90	13.1	12.7
200805	8	NO	F	275	1	0.2854	8A500	8A500	2008-05-18	2008-05-19	0.4
200805	8	NO	F	501	1	0.2854	8A700	8A700	2008-05-18	2008-05-18						ENTEROVIRUS 71
200805	8	NO	M	459	5	0.2854	8A700	8A700	2008-05-19	2008-05-24	24.7	20.3	58.0	3.0			76.2	10.0	4.99	13.7	13.1
200805	8	NO	F	1002	4	0.2854	8A900	8A900	2008-05-19	2008-05-23	4.4	7.9	76.5			NO VIRUS ISOLATED	84.2	4.2	4.67	12.3	13.4
200805	8	NO	F	333	4	0.2509	8AC00	8AC00	2008-05-19	2008-05-23	9.9	6.0	51.6			NO VIRUS ISOLATED	80.8	14.6	4.28	12.4	11.9
200805	8	NO	F	1299	4	0.2854	8AA00	8AA00	2008-05-19	2008-05-23	2.9	8.3	55.8			NO VIRUS ISOLATED	81.4	7.6	4.41	12.4	12.1
200805	8	NO	F	1556	3	0.2854	8AA00	8AA00	2008-05-20	2008-05-23	1.6	5.6	48.6				79.5	8.0	4.35	13.3	11.9
200805	8	NO	M	936	4	0.2854	8A700	8A700	2008-05-20	2008-05-24	1.2	8.7	55.1			NO VIRUS ISOLATED	77.8	9.4	4.72	13.1	12.7
200805	8	NO	M	447	4	0.2854	8A400	8A400	2008-05-20	2008-05-24		8.0	34.1			NO VIRUS ISOLATED	76.6	8.4	4.92	13.6	12.7
200805	8	NO	M	2347	2	0.2854	8A700	8A700	2008-05-20	2008-05-22	0.8	7.2	40.0				62.8	10.0	6.05	16.0	12.2
200805	8	NO	M	393	3	0.2509	8A700	8A700	2008-05-21	2008-05-24	36.0	17.4	58.2				74.4	7.5	5.03	14.4	12.4
200805	8	NO	M	393	3	0.2509	8A700	8A700	2008-05-21	2008-05-24	33.5	12.8	62.1				80.5	8.6	4.57	12.9	12.7
200805	8	NO	F	820	2	0.2854	8A700	8A700	2008-05-21	2008-05-23	7.8	18.9	72.5				78.7	4.8	4.88	11.7	13.5
200805	8	NO	M	578	5	0.2509	8A800	8A800	2008-05-21	2008-05-26	27.6	5.0	46.8			CYTOMEGALOVIRUS	78.2	10.2	4.32	12.3	11.7
200805	8	NO	M	601	5	0.2854	8AA00	8AA00	2008-05-21	2008-05-26	24.3	18.8	68.3			HSV-1	77.3	5.4	4.40	14.9	11.8
200805	8	NO	M	689	2	0.2854	8A700	8A700	2008-05-22	2008-05-24	10.4	9.8	64.1			NO VIRUS ISOLATED	80.8	7.5	4.48	12.9	12.1
200805	8	NO	M	1416	4	0.2854	8A700	8A700	2008-05-22	2008-05-26	5.3	17.1	85.1				59.7	7.2	5.78	16.1	11.0
200805	8	NO	M	532	3	0.2854	8A200	8A200	2008-05-23	2008-05-26	19.4	18.8	66.1				80.0	10.9	5.10	12.4	14.2
200805	8	NO	M	883	2	0.2509	8A700	8A700	2008-05-23	2008-05-25	34.7	13.3	75.3				79.0	8.0	4.57	12.6	12.8
200805	8	NO	F	831	3	0.2854	8AA00	8AA00	2008-05-23	2008-05-26	12.5	7.5	74.0			HSV-1	83.0	6.0	4.46	12.0	12.3
200805	8	NO	F	492	3	0.2509	8AC00	8AC00	2008-05-23	2008-05-26	1.9	5.1	36.5			PARAINFLUENZA 1	78.4	10.4	4.91	13.3	13.1
200805	8	NO	M	533	2	0.2509	8A700	8A700	2008-05-23	2008-05-25	36.8	10.8	32.5				69.6	15	4.73	14.9	11.1
200805	8	NO	F	288	3	0.2509	8AA00	8AA00	2008-05-24	2008-05-27	4.4	6.5	44.2				79.3	12.1	4.44	13.4	11.8
200805	8	NO	M	1215	5	0.2854	8A200	8A200	2008-05-24	2008-05-29	13.9	10.8	74.6				58.7	9.2	5.91	15.0	11.5
200805	8	Y	F	609	6	0.2854	8A700	8A700	2008-05-24	2008-05-30	80.0	18.5	71			NO VIRUS ISOLATED	78.5	7.1	4.28	12.6	11.7	Cefazolin	1' CEPHALOSPORIN	1	3
200805	8	NO	M	890	4	0.2854	8AA00	8AA00	2008-05-24	2008-05-28	0.8	13.2	28.0				76.9	4.0	4.54	13.9	11.7
200805	8	NO	F	267	3	0.2854	8A400	8A400	2008-05-25	2008-05-28	3.6	11.0	35.0				80.5	7.0	4.72	13.0	12.7
200805	8	NO	M	4569	3	0.2854	8A200	8A200	2008-05-25	2008-05-28	14.3	8.3	77			NO VIRUS ISOLATED	62.3	4.5	6.12	15.0	12.3
200805	8	NO	M	367	4	0.2509	8A500	8A500	2008-05-25	2008-05-29	19.6	17.3	69.0				80.1	9.0	4.12	12.4	11.5
200805	8	NO	F	975	2	0.2854	8A700	8A700	2008-05-25	2008-05-27	7.9	11.7	47.2				83.2	6.9	4.64	12.7	13.2
200805	8	NO	M	648	5	0.2854	8AA00	8AA00	2008-05-25	2008-05-30	2.1	6.9	36.5				83.4	13.6	4.82	13.7	13.7
200805	8	NO	M	1953	4	0.2854	8AA00	8AA00	2008-05-26	2008-05-30	1.1	15.1	69.1				62.3	6.2	6.00	14.6	12.5
200805	8	NO	M	1006	3	0.2854	8AA00	8AA00	2008-05-26	2008-05-29	7.0	8.9	68.5			NO VIRUS ISOLATED	78.1	5	4.80	12.5	12.9
200805	8	NO	M	572	4	0.2854	8AA00	8AA00	2008-05-26	2008-05-30	0.2	14.0	61.9			NO VIRUS ISOLATED	79.4	12.0	4.80	13.2	12.8
200805	8	Y	F	1820	5	0.2854	8A900	8A900	2008-05-26	2008-05-31	138.2	19.7	69.6			NO VIRUS ISOLATED	84.9	9	3.97	14.1	11.5	Cefazolin	1' CEPHALOSPORIN	1	1
200805	8	Y	F	1820	5	0.2854	8A900	8A900	2008-05-26	2008-05-31	138.2	19.7	69.6			NO VIRUS ISOLATED	84.9	9	3.97	14.1	11.5	Ampicillin	PENICILLIN	2	10
200805	8	NO	F	1257	4	0.2854	8AA00	8AA00	2008-05-27	2008-05-31	6.6	12.8	56				82.5	7.9	4.98	12.4	14.1
200805	8	NO	M	1189	4	0.2854	8A200	8A200	2008-05-27	2008-05-31	21.8	10.1	47.5				75.0	6.5	4.96	14.4	12.8
200805	8	NO	F	193	3	0.2854	8AA00	8AA00	2008-05-27	2008-05-30	6.1	13.1	59.0			ENTEROVIRUS 71	83.4	10.0	4.29	12.7	11.7
200805	8	NO	M	1285	4	0.2854	8AA00	8AA00	2008-05-27	2008-05-31	33.1	8.7	61.5			NO VIRUS ISOLATED	81.2	6.6	4.78	13.0	13.5
200805	8	NO	F	696	2	0.2854	8A700	8A700	2008-05-27	2008-05-29	10.4	10.9	53.5				79.3	8.3	4.82	12.2	13.5
200805	8	NO	F	818	2	0.2509	8A700	8A700	2008-05-29	2008-05-31	6.9	11.8	63.9				83.1	6.3	4.32	13.0	12.5
200805	8	NO	M	371	2	0.2854	8A700	8A700	2008-05-29	2008-05-31	8.0	8.5	46.4			NO VIRUS ISOLATED	78.1	9.1	4.56	12.8	12.2
200805	8	NO	F	273	2	0.2509	8A900	8A900	2008-05-29	2008-05-31	5.2	7.3	49.0	1.0			78.5	19.0	4.33	12.1	11.7
200805	8	NO	M	200	2	0.2854	8AA00	8AA00	2008-05-29	2008-05-31	3.2	9.4	32.7			CYTOMEGALOVIRUS	66.9	10.6	4.84	14.4	9.8
200805	8	NO	M	511	1	0.2854	8A700	8A700	2008-05-31	2008-05-31	65.9	15.9	78.0				78.1	8.0	4.57	13.7	12.5
200806	8	Y	M	459	20	2.709	8AA00	8A700	2008-05-18	2008-06-07				14.0								Vancomycin	GLYCOPEPTIDE	1	2
200806	8	NO	M	767	9	0.2854	8AA00	8AA00	2008-05-25	2008-06-03
200806	8	Y	F	593	6	0.2854	8A800	8A800	2008-05-26	2008-06-01	37.6	12.1	54.9			ENTEROVIRUS 71	77.7	11.2	4.66	13.3	12.2	Ampicillin	PENICILLIN	3	12
200806	8	NO	M	996	6	0.2509	8A900	8A900	2008-05-26	2008-06-01	2.0	8.8	42.7				77.7	5.7	4.79	12.7	12.7
200806	8	Y	F	1613	6	0.2509	8A900	8A900	2008-05-26	2008-06-01		11.1	79.9				79.0	4.9	4.52	14.1	12.4	Gentamicin	AMINOGLYCOSIDE	2	3
200806	8	Y	F	1613	6	0.2509	8A900	8A900	2008-05-26	2008-06-01		11.1	79.9				79.0	4.9	4.52	14.1	12.4	Cefazolin	1' CEPHALOSPORIN	2	9
200806	8	NO	M	968	6	0.2509	8A500	8A500	2008-05-28	2008-06-03	11.6	9.4	66.7				81.4	10.5	4.41	13.6	12.3
200806	8	NO	M	332	4	0.2509	8A500	8A500	2008-05-29	2008-06-02	24.5	15.9	55.6				74.2	10.9	5.08	14.9	12.7
200806	8	NO	M	1594	4	0.2854	8A200	8A200	2008-05-29	2008-06-02	5.9	8.0	61.8				58.5	8.0	5.66	14.7	10.7
200806	8	NO	F	1176	3	0.2509	8A600	8A600	2008-05-29	2008-06-01	27.3	12.7	72.8				80.7	6.6	4.98	12.5	14.0
200806	8	NO	M	720	6	0.2854	8AA00	8AA00	2008-05-29	2008-06-04	10.3	12.1	82.0			ENTEROVIRUS 71	66.9	8.0	4.44	18.3	9.2
200806	8	NO	F	901	5	0.2854	8A400	8A400	2008-05-30	2008-06-04	4.8	12.2	74.5				80.3	7.7	4.46	13.3	11.9
200806	8	NO	M	274	2	0.2854	8AA00	8AA00	2008-05-30	2008-06-01	13.6	11.2	64.9			NO VIRUS ISOLATED	69.7	7.8	5.18	13.4	11.7
200806	8	NO	F	1505	2	0.2854	8A700	8A700	2008-05-30	2008-06-01	4.6	11.0	76.2				78.8	2.8	4.85	12.9	12.9
200806	8	NO	F	1262	3	0.2509	8AC00	8AC00	2008-05-30	2008-06-02	34.3	11.2	74.1				83.3	6.8	4.25	12.8	12.0
200806	8	Y	M	296	5	0.2854	8AA00	8AA00	2008-05-30	2008-06-04	104.6	5.9	53.2				73.2	9.0	4.77	13.4	12.0	Gentamicin	AMINOGLYCOSIDE	3	3
200806	8	Y	M	296	5	0.2854	8AA00	8AA00	2008-05-30	2008-06-04	104.6	5.9	53.2				73.2	9.0	4.77	13.4	12.0	Cefazolin	1' CEPHALOSPORIN	2	6
200806	8	NO	M	1460	3	0.2854	8A700	8A700	2008-05-30	2008-06-02	1.3	7.1	61				76.0	5.2	4.66	13.5	11.6
200806	8	NO	M	1201	4	0.2509	8A900	8A900	2008-05-30	2008-06-03	4.3	13.1	79.6				83.0	7.5	3.95	12.7	11.4
200806	8	Y	F	431	4	0.2509	8A700	8A700	2008-05-30	2008-06-03	10.6	17.4	69.6				57.6	7.2	5.24	18.1	10.0	Cefazolin	1' CEPHALOSPORIN	1	2
200806	8	NO	M	347	3	0.2854	8A900	8A900	2008-05-31	2008-06-03	21.7	13.0	64				75.0	11.9	4.88	12.7	11.9
200806	8	NO	M	2344	3	0.2854	8AA00	8AA00	2008-05-31	2008-06-03	35.7	9.3	63.7				77.1	7	4.76	12.1	13.2
200806	8	NO	F	346	3	0.2854	8A200	8A200	2008-05-31	2008-06-03	4.3	14.2	58.0				78.4	9.0	4.16	13.2	11.1
200806	8	NO	F	346	3	0.2854	8A200	8A200	2008-05-31	2008-06-03	0.4	11.8	47.0				78.1	5.0	4.16	13.1	11.1
200806	8	NO	F	1123	5	0.2854	8A700	8A700	2008-05-31	2008-06-05	18.0	15.7	70.9				79.7	10.3	5.13	12.8	13.8
200806	8	NO	F	1674	3	0.2854	8A800	8A800	2008-05-31	2008-06-03	7.2	16.2	87.8			ENTEROVIRUS COX.A2	73.4	4.2	4.97	13.3	12.4
200806	8	NO	F	297	4	0.2854	8AA00	8AA00	2008-05-31	2008-06-04	19.3	9.8	58.7				76.5	4.3	4.72	12.9	12.5
200806	8	NO	M	393	2	0.2509	8A700	8A700	2008-05-31	2008-06-02	17.4	19.9	54.4				76.0	9.4	4.46	12.6	11.6
200806	8	NO	F	1079	5	0.2509	8A900	8A900	2008-05-31	2008-06-05	1.9	8.3	51.5				74.9	9.4	4.94	13.3	12.1
200806	8	NO	F	1115	1	0.2854	8A700	8A700	2008-06-01	2008-06-02	9.1	8.7	64.8				82.2	5.3	4.50	12.3	13.1
200806	8	NO	F	763	2	0.2509	8A700	8A700	2008-06-01	2008-06-03
200806	8	NO	F	535	3	0.2509	8A700	8A700	2008-06-01	2008-06-04	13.8	11.8	37.7				75.8	7.4	4.62	12.8	11.9
200806	8	NO	F	984	1	0.2854	8AA00	8AA00	2008-06-01	2008-06-02	46.2	8.1	75.0				74.8	3.6	5.03	13.0	12.9
200806	8	NO	M	992	4	0.2854	8A900	8A900	2008-06-01	2008-06-05						ENTEROVIRUS COX.A2
200806	8	NO	M	1030	2	0.2509	8A700	8A700	2008-06-02	2008-06-04	67.2	13.5	68.0			ENTEROVIRUS COX.A2	77.9	7.0	4.34	14.0	11.6
200806	8	NO	M	392	3	0.2854	8A900	8A900	2008-06-02	2008-06-05	7.8	16.7	46.0				78.2	8.0	4.64	13.5	12.4
200806	8	NO	F	1207	2	0.2509	8A700	8A700	2008-06-02	2008-06-04	55.2	12.2	65.0				79.0	7.0	4.15	13.9	11.3
200806	8	NO	M	622	2	0.2509	8A900	8A600	2008-06-02	2008-06-04	13.7	12.0	69.3			ENTEROVIRUS COX.A2	82.3	4.2	4.57	12.3	13.3
200806	8	Y	M	2003	2	0.2509	8AA00	8AA00	2008-06-03	2008-06-05												CEFTRIAXONE	3' CEPHALOSPORIN	2	4
200806	8	NO	M	2028	5	0.2854	8A500	8A500	2008-06-03	2008-06-08	20.2	10.1	75.5			ENTEROVIRUS 71	78.2	9.9	4.67	12.9	13.1
200806	8	NO	M	1244	4	0.2854	8A700	8A700	2008-06-03	2008-06-07	6.0	11.3	69.3				78.7	7.3	4.60	12.9	12.4
200806	8	NO	M	1630	3	0.2854	8A700	8A700	2008-06-03	2008-06-06	29.3	12.7	58.2				78.4	10.6	5.04	14.4	13.3
200806	8	NO	F	506	3	0.2854	8A200	8A200	2008-06-03	2008-06-06	69.3	16.3	61.0			ENTEROVIRUS 71	77.5	8.0	4.53	13.7	12.1
200806	8	NO	F	1085	3	0.2509	8A900	8A900	2008-06-03	2008-06-06	12.8	14.2	66.0				86.2	8.0	4.56	11.5	13.6
200806	8	Y	M	668	2	0.2509	8A800	8A200	2008-06-04	2008-06-06		20.2	72.0				72.0	8.0	5.00	15.3	11.9	Cefazolin	1' CEPHALOSPORIN	3	5
200806	8	NO	M	496	1	0.2509	8A900	8A900	2008-06-04	2008-06-05	24.0	13.7	61.0				81.0	11.0	4.41	12.8	12.3
200806	8	NO	M	861	3	0.2509	8A200	8A200	2008-06-04	2008-06-07
200806	8	NO	M	232	3	0.2854	8AA00	8AA00	2008-06-05	2008-06-08	146.0	18.2	72.1				76.2	8	4.84	14.7	12.3
200806	8	NO	M	753	3	0.2509	8AA00	8AA00	2008-06-05	2008-06-08	25.6	14.2	57.0				84.0	14.0	4.32	12.3	12.3
200806	8	NO	M	990	3	0.2854	8A700	8A700	2008-06-05	2008-06-08	15.9	6.8	34.0				79.7	5.0	4.43	12.5	12.0
200806	8	Y	M	617	3	0.2509	8A900	8A900	2008-06-05	2008-06-08	70.6	16.4	80.0				73.7	9.0	5.09	14.8	12.9	Cefazolin	1' CEPHALOSPORIN	2	6
200806	8	NO	M	660	4	0.2509	8AC00	8AC00	2008-06-05	2008-06-09	0.5	17.9	48.0				80.9	9.0	4.70	12.0	13.5
200806	8	NO	F	680	2	0.2509	8A900	8A900	2008-06-05	2008-06-07	4.3	14.3	56.1				78.4	8.5	4.96	12.1	13.3
200806	8	NO	F	1484	3	0.2509	8AA00	8AA00	2008-06-06	2008-06-09	39.4	11.0	76			ENTEROVIRUS COX.A10	82.2	6.4	4.39	12.2	12.7
200806	8	NO	M	2873	3	0.2509	8A700	8A700	2008-06-06	2008-06-09	15.3	10.8	64.0				83.6	6.0	4.52	12.9	12.6
200806	8	NO	M	1767	3	0.2509	8AA00	8AA00	2008-06-06	2008-06-09
200806	8	NO	F	1042	2	0.2509	8AC00	8AC00	2008-06-06	2008-06-08	42.6	20.5	70.0			ENTEROVIRUS COX.A2	76.5	9.0	5.06	13.0	13.5
200806	8	NO	F	879	5	0.2854	8AA00	8AA00	2008-06-06	2008-06-11	17.4	15.4	67.7			NO VIRUS ISOLATED	83.3	8.6	4.48	12.1	13.0
200806	8	NO	F	1652	4	0.2854	8A900	8A900	2008-06-06	2008-06-10	2.1	7.6	45.3				80.7	5.5	4.81	12.3	13.1
200806	8	NO	F	2243	3	0.2854	8A200	8A200	2008-06-06	2008-06-09	2.8	14.9	73.4				83.9	6.5	4.65	13.5	13.1
200806	8	NO	F	1094	4	0.2854	8AA00	8AA00	2008-06-06	2008-06-10	75.1	10.1	60.0				82.8	9.0	4.77	13.0	13.2
200806	8	NO	M	1779	4	0.2854	8AA00	8AA00	2008-06-06	2008-06-10	1.6	8.2	39.0				85.7	7.0	4.60	12.4	13.3
200806	8	NO	F	435	4	0.2854	8A900	8A900	2008-06-06	2008-06-10	7.0	11.1	43.0				78.4	6.0	4.81	12.9	13.1
200806	8	NO	M	709	4	0.2854	8A900	8A900	2008-06-06	2008-06-10	46.4	12.7	58.1				76.7	11.4	4.77	13.9	12.4
200806	8	NO	F	1192	4	0.2854	8A900	8A900	2008-06-06	2008-06-10	10.8	11.2	62.0				63.2	7.0	6.12	14.8	12.7
200806	8	NO	M	189	3	0.2854	8A700	8A700	2008-06-06	2008-06-09		12.9	40.8				77.7	7.4	4.35	13.3	11.5
200806	8	NO	M	1357	4	0.2854	8A800	8A800	2008-06-07	2008-06-11	10.0	18.5	82.3			NO VIRUS ISOLATED	81.4	10.2	4.41	13.1	12.2
200806	8	NO	F	1159	3	0.2854	8A900	8A900	2008-06-07	2008-06-10	38.3	9.3	53.0			NO VIRUS ISOLATED	83.4	9.0	4.10	13.1	11.8
200806	8	Y	M	1733	3	0.2509	8A700	8A700	2008-06-07	2008-06-10	5.0	20.1	85.5				77.1	7.1	4.97	13.2	13.3	Ampicillin	PENICILLIN	1	5
200806	8	Y	F	411	4	0.2509	8A700	8A700	2008-06-07	2008-06-11	2.0	13.9	54.7	1.0		ENTEROVIRUS EV71	82.1	3.3	4.36	13.5	12.2	Gentamicin	AMINOGLYCOSIDE	1	1
200806	8	NO	F	644	4	0.2509	8A200	8A200	2008-06-07	2008-06-11	1.2	10.1	49.9			PARAINFLUENZA 3	82.4	7.7	4.26	12.0	11.7
200806	8	NO	F	1691	3	0.2854	8A900	8A900	2008-06-07	2008-06-10	4.2	9.8	71.3				57.6	4.5	5.92	14.3	11.2
200806	8	NO	M	1222	4	0.2509	8A900	8A900	2008-06-07	2008-06-11	4.1	12.1	54.0				83.7	13.0	4.84	13.4	14.2
200806	8	NO	M	756	3	0.2854	8AA00	8AA00	2008-06-07	2008-06-10	9.8	8.1	53.2				82.9	6.9	4.56	12.3	12.9
200806	8	NO	M	467	5	0.2509	8AC00	8AC00	2008-06-07	2008-06-12	12.2	20.6	64.0			ENTEROVIRUS CA2	76.2	12.0	5.04	13.6	13.4
200806	8	NO	M	356	8	0.2854	8AA00	8AA00	2008-06-08	2008-06-16	38.7	11.9	57.0			NO VIRUS ISOLATED	76.8	13.0	4.75	12.9	12.4
200806	8	NO	M	550	1	0.2854	8A900	8A900	2008-06-08	2008-06-09	92.9	14.9	77.0				82.5	7.0	3.94	14.7	11.1
200806	8	NO	M	1526	7	0.2854	8AA00	8AA00	2008-06-08	2008-06-15	34.2	13.2	82.0				79.8	5.0	4.31	14.7	11.6
200806	8	NO	M	1328	4	0.2509	8A700	8A700	2008-06-08	2008-06-12	36.5	12.3	63.4				82.9	10.4	3.87	13.3	10.6
200806	8	NO	M	1405	5	0.2854	8A800	8A800	2008-06-08	2008-06-13	7.6	9.2	69.1				79.3	8.4	4.25	12.4	11.9
200806	8	Y	M	419	4	0.2509	8A500	8A500	2008-06-08	2008-06-12	56.6	16.0	68.2				75.5	10.8	4.82	13.4	12.6	Cefazolin	1' CEPHALOSPORIN	3	5
200806	8	Y	F	303	5	0.2509	8AA00	8AA00	2008-06-08	2008-06-13	40.0	27.2	65.5			CYTOMEGALOVIRUS	80.6	5.0	4.23	13.1	11.8	CEFTRIAXONE	3' CEPHALOSPORIN	3	4
200806	8	NO	M	1094	4	0.2509	8AA00	8AA00	2008-06-08	2008-06-12	29.2	19.1	74.4			ENTEROVIRUS CA2	75.7	8.6	4.81	13.1	12.9
200806	8	NO	M	295	3	0.2509	8A700	8A700	2008-06-08	2008-06-11	5.6	7.4	58.6				77.3	11.2	4.71	12.9	12.1
200806	8	Y	F	1506	4	0.2509	8A500	8A500	2008-06-08	2008-06-12	3.3	16.4	84.2			ENTEROVIRUS CA2	82.3	7.3	4.07	13.3	11.7	Gentamicin	AMINOGLYCOSIDE	2	2
200806	8	NO	F	1471	3	0.2509	8AA00	8AA00	2008-06-09	2008-06-12	10.0		85.8					6
200806	8	NO	F	2423	2	0.2854	8AA00	8AA00	2008-06-09	2008-06-11	19.9	16.4	73.2			ENTEROVIRUS 71	79.2	6.5	5.18	12.5	14.3
200806	8	NO	M	1797	2	0.2854	8AA00	8AA00	2008-06-09	2008-06-11	29.7	10.4	77.0				78.9	7.0	4.74	12.5	13.1
200806	8	NO	M	2743	4	0.2509	8A700	8A700	2008-06-09	2008-06-13	3.8	7.4	48.4			NO VIRUS ISOLATED	79.8	5.0	4.55	12.9	12.6
200806	8	NO	M	543	4	0.2509	8A700	8A700	2008-06-09	2008-06-13	14.2	18.5	68.0				74.5	3.0	5.06	13.5	13.2
200806	8	NO	M	319	3	0.2854	8A900	8A900	2008-06-09	2008-06-12	30.8	21.8	64.0				75.5	13.0	4.85	13.3	12.0
200806	8	Y	F	2218	2	0.2509	8A800	8A800	2008-06-09	2008-06-11	17.3					NO VIRUS ISOLATED						Ampicillin	PENICILLIN	2	7
200806	8	Y	M	806	3	0.2509	8AA00	8AA00	2008-06-09	2008-06-12	21.6	12.8	76.1				80.5	9.7	4.86	12.6	13.2	Penicillin g	PENICILLIN	1	2
200806	8	NO	F	1346	5	0.2854	8AA00	8AA00	2008-06-09	2008-06-14	14.3	9.1	47				79.4	7.2	3.98	12.9	11.0
200806	8	NO	F	1873	8	0.2854	8A900	8AA00	2008-06-09	2008-06-17	27.6	8.8	63.0			NO VIRUS ISOLATED	83.0	5.0	4.53	12.7	12.4
200806	8	NO	M	253	5	0.2854	8A900	8A900	2008-06-09	2008-06-14	20.6	13.5	59.0				77.5	6.0	4.85	14.0	12.8
200806	8	NO	F	579	4	0.2854	8AA00	8AA00	2008-06-10	2008-06-14	12.5	12.6	69.8			NO VIRUS ISOLATED	71.7	8.0	4.48	15.4	10.8
200806	8	NO	M	79	4	0.2854	8AA00	8AA00	2008-06-10	2008-06-14	2.7	12.4	59.7				87.7	5.6	3.67	14.2	10.5
200806	8	NO	F	443	5	0.2854	8AC00	8AC00	2008-06-11	2008-06-16	21.0	8.8	62			NO VIRUS ISOLATED	78.8	9	5.13	13.2	13.5
200806	8	NO	F	1644	3	0.2509	8A600	8A600	2008-06-11	2008-06-14	2.6	11.8	80.5			ENTEROVIRUS COX.A2	76.7	4.8	4.60	12.3	12.1
200806	8	NO	F	1703	3	0.2854	8A200	8A800	2008-06-11	2008-06-14	0.9	7.0	51				81.4	6.2	4.83	14.2	12.9
200806	8	NO	M	471	3	0.2509	8A700	8A700	2008-06-11	2008-06-14	7.1	23.4	67.0				74.6	12.5	5.12	13.1	13.1
200806	8	NO	F	2464	4	0.2509	8A200	8A800	2008-06-11	2008-06-15	29.6	10.0	80.7				84.6	5.8	4.22	12.6	12.1
200806	8	Y	M	1822	3	0.2509	8A400	8A400	2008-06-11	2008-06-14	1.0	3.2	59.0				83.1	7.0	4.26	16.2	12.0	Gentamicin	AMINOGLYCOSIDE	3	4
200806	8	Y	M	1822	3	0.2509	8A400	8A400	2008-06-11	2008-06-14	1.0	3.2	59.0				83.1	7.0	4.26	16.2	12.0	Cefazolin	1' CEPHALOSPORIN	3	8
200806	8	Y	F	403	4	0.2509	8A200	8A200	2008-06-12	2008-06-16	3.6	12.4	68.0				78.3	11.0	4.48	13.5	11.8	Cefixime	3' CEPHALOSPORIN	3	0
200806	8	NO	F	570	3	0.2509	8A700	8A700	2008-06-12	2008-06-15	1.2	9.1	80.9				77.0	5.8	4.44	12.7	12.0
200806	8	NO	F	1440	3	0.2854	8AC00	8AC00	2008-06-12	2008-06-15	5.2	8.5	48.3			HSV-1	76.9	5.3	4.63	12.2	12.5
200806	8	NO	F	444	6	0.2854	8AC00	8AC00	2008-06-12	2008-06-18	4.0	8.3	60.4			ENTEROVIRUS EV71	79.3	7.0	5.23	12.7	13.7
200806	8	NO	F	671	3	0.2854	8A200	8A200	2008-06-12	2008-06-15	27.8	10.8	41.7				66.5	6.2	5.17	15.6	11.3
200806	8	NO	M	740	8	0.2854	8A800	8A700	2008-06-13	2008-06-21	0.2	12.5	51.6				77.6	6.5	4.90	12.3	13.2
200806	8	NO	F	1374	3	0.2509	8A800	8A800	2008-06-13	2008-06-16	3.4	8.6	80.5				88.1	6.5	4.44	12.2	13.2
200806	8	NO	F	1216	3	0.2509	8A900	8A900	2008-06-13	2008-06-16	11.9	9.4	88.4				80.3	4.1	4.11	12.8	11.2
200806	8	Y	F	506	3	0.2509	8A900	8A900	2008-06-13	2008-06-16												CEFTRIAXONE	3' CEPHALOSPORIN	2	6
200806	8	Y	M	1166	3	0.2509	8A900	8A900	2008-06-13	2008-06-16												CEFTRIAXONE	3' CEPHALOSPORIN	2	7
200806	8	NO	M	332	7	0.2854	8AA00	8AA00	2008-06-13	2008-06-20	5.2	7.3	28.0				79.4	11.0	4.37	13.8	12.0
200806	8	NO	M	342	3	0.2509	8A200	8A200	2008-06-13	2008-06-16	38.2	12.5	61.0				77.3	9.0	4.32	14.0	11.3
200806	8	NO	F	789	2	0.2854	8A600	8A600	2008-06-14	2008-06-16	<0.2	10.2	41.2				77.9	6.1	4.79	13.6	12.5
200806	8	NO	F	651	1	0.2509	8A500	8A500	2008-06-14	2008-06-15	30.4	9.4	72.0				76.5	9.3	4.68	13.4	12.4
200806	8	NO	F	752	4	0.2509	8A900	8A900	2008-06-14	2008-06-18	70.8	11.8	78				80.8	9.7	4.01	12.8	11.4
200806	8	Y	F	995	3	0.2509	8AA00	8AA00	2008-06-14	2008-06-17	72.3	10.0	55.9				81.8	8.9	4.44	13.0	12.5	Ampicillin	PENICILLIN	2	8
200806	8	NO	M	1149	3	0.2854	8A900	8A900	2008-06-14	2008-06-17	0.5	9.8	45.9				80.4	7.4	4.33	12.5	12.0
200806	8	NO	M	1001	6	0.2854	8A900	8A900	2008-06-14	2008-06-20	1.4	8.4	61.3				74.1	4.6	4.74	13.0	12.2
200806	8	NO	M	627	2	0.2854	8A700	8A700	2008-06-14	2008-06-16	42.6	13.2	57.0				75.5	12.3	4.65	13.1	12.2
200806	8	NO	M	845	5	0.2854	8AA00	8AA00	2008-06-14	2008-06-19	46.6	11.4	67.0			NO VIRUS ISOLATED	78.4	7.0	4.82	14.3	13.0
200806	8	NO	M	1196	2	0.2854	8A200	8A200	2008-06-14	2008-06-16	0.6	16.1	56				80.8	4.9	4.84	13.1	13.2
200806	8	NO	M	493	5	0.2854	8A800	8A800	2008-06-14	2008-06-19	30.6	14.5	72.0	1.0			82.1	12.0	4.48	12.4	12.2
200806	8	NO	F	539	3	0.2509	8A600	8A600	2008-06-14	2008-06-17	6.3	17.2	68.0				80.3	6.0	4.06	12.2	11.4
200806	8	NO	F	787	3	0.2854	8A800	8A800	2008-06-14	2008-06-17	13.8	14.9	58.0				53.1	4.0	5.80	23.0	9.4
200806	8	NO	F	588	4	0.2509	8A700	8AC00	2008-06-14	2008-06-18	5.0	12.0	79.4				79.5	3.4	4.53	12.0	12.9
200806	8	NO	F	806	2	0.2509	8AC00	8AC00	2008-06-14	2008-06-16	76.0	8.5	74.3				84.0	6.0	4.07	13.3	11.7
200806	8	NO	M	1037	3	0.2854	8AA00	8AA00	2008-06-15	2008-06-18	18.8	13.1	52.0				76.3	14.0	5.15	13.9	13.8
200806	8	NO	M	2076	2	0.2509	8AA00	8AA00	2008-06-15	2008-06-17	12.1	8.4	79.2				78.0	7.4	4.49	13.9	12.0
200806	8	NO	M	423	5	0.2854	8AA00	8AA00	2008-06-15	2008-06-20	73.2	20.7	70.0			ENTEROVIRUS COX.A2	60.2	18.0	5.75	14.7	11.4
200806	8	Y	M	232	3	0.2509	8A500	8A500	2008-06-15	2008-06-18	4.0	18.0	61.8			ENTEROVIRUS COX.A2	76.0	12.4	4.63	13.7	12.0	Gentamicin	AMINOGLYCOSIDE	2	2
200806	8	Y	M	232	3	0.2509	8A500	8A500	2008-06-15	2008-06-18	4.0	18.0	61.8			ENTEROVIRUS COX.A2	76.0	12.4	4.63	13.7	12.0	Cefazolin	1' CEPHALOSPORIN	3	5
200806	8	NO	M	415	2	0.2854	8A600	8A600	2008-06-15	2008-06-17	22.8	19.8	60.6				75.4	14	4.99	15.1	12.7
200806	8	NO	M	781	2	0.2509	8A600	8A600	2008-06-15	2008-06-17	1.7	11.1	79.5				82.1	2	4.58	12.6	13.4
200806	8	NO	F	1143	5	0.2854	8A800	8A800	2008-06-15	2008-06-20	67.0	33.3	93.5				79.2	3.5	4.77	12.7	13.0
200806	8	Y	F	1326	3	0.2509	8A700	8A700	2008-06-16	2008-06-19	75.7	12.8	67.0				82.8	8.0	4.42	13.3	13.0	Cefazolin	1' CEPHALOSPORIN	1	0
200806	8	NO	M	1584	5	0.2854	8A700	8A700	2008-06-16	2008-06-21	15.6	12.3	72.5				84.8	6.4	4.42	12.0	13.2
200806	8	NO	M	2020	5	0.2854	8AA00	8AA00	2008-06-16	2008-06-21	3.9	13.8	78.5			NO VIRUS ISOLATED	82.0	8.7	4.77	12.2	13.7
200806	8	NO	M	2099	1	0.2854	8AA00	8AA00	2008-06-16	2008-06-17	78.8	16.1	80.0			ENTEROVIRUS COX.A2	83.2	8.0	4.81	13.2	13.5
200806	8	NO	M	1480	6	0.2854	8A500	8A500	2008-06-16	2008-06-22	23.7	12.3	66.8				80.5	7.9	4.56	13.2	13.2
200806	8	NO	M	857	4	0.2509	8A800	8A800	2008-06-16	2008-06-20	8.4	13.3	84.0			ENTEROVIRUS COX.A2	74.5	7.0	4.98	13.0	13.0
200806	8	NO	F	306	5	0.2509	8AA00	8AA00	2008-06-16	2008-06-21	0.4	7.0	57.8				78.7	11.8	4.75	12.4	13.1
200806	8	NO	F	370	3	0.2509	8AA00	8AA00	2008-06-16	2008-06-19	7.8	17.5	55.0				81.4	10.0	4.15	13.0	11.4
200806	8	NO	F	859	6	0.2509	8A200	8A800	2008-06-16	2008-06-22	37.4	11.8	72.8				81.8	4.8	4.46	13.5	12.4
200806	8	NO	M	1795	4	0.2854	8A900	8A900	2008-06-17	2008-06-21	12.1	9.8	76.4			NO VIRUS ISOLATED	83.2	6	4.53	12.5	13.3
200806	8	NO	M	1185	2	0.2854	8A600	8A600	2008-06-17	2008-06-19	17.0	11.1	58.1				79.1	5.7	4.64	12.4	13.1
200806	8	NO	M	350	2	0.2854	8A900	8A900	2008-06-17	2008-06-19	2.6	10.0	29.6				72.0	7.4	4.65	13.5	11.4
200806	8	Y	F	914	4	0.2854	8AA00	8AA00	2008-06-17	2008-06-21												Ampicillin	PENICILLIN	1	4
200806	8	NO	F	1744	3	0.2509	8A500	8A500	2008-06-17	2008-06-20	3.9	9.2	61.2				81.1	4.9	4.87	11.9	13.9
200806	8	NO	M	1238	2	0.2854	8A900	8A900	2008-06-17	2008-06-19	67.8	12.1	61.8				77.8	9	4.37	13.2	12.0
200806	8	NO	M	611	3	0.2854	8A700	8A700	2008-06-17	2008-06-20	7.4	12.5	69.0				80.5	5.8	4.67	12.7	12.9
200806	8	NO	F	1882	3	0.2509	8A700	8A700	2008-06-17	2008-06-20	72.2	10.9	80.7				80.4	6	4.44	11.8	12.2
200806	8	NO	F	606	5	0.2854	8A700	8A700	2008-06-17	2008-06-22	4.0	10.4	63.5				74.0	6.7	4.84	12.7	12.7
200806	8	NO	F	157	2	0.2509	8A700	8A700	2008-06-17	2008-06-19	7.5	11.1	50.2				78.4	11.9	4.53	12.2	12.3
200806	8	NO	M	954	5	0.2509	8A800	8A800	2008-06-17	2008-06-22	56.8	11.5	72.0			NO VIRUS ISOLATED	81.4	10.3	4.62	13.9	12.6
200806	8	NO	F	349	2	0.2854	8A200	8A200	2008-06-17	2008-06-19	45.7	10.8	76.0				82.1	4.0	4.18	13.4	11.2
200806	8	Y	F	2440	5	0.2509	8A900	8A900	2008-06-17	2008-06-22	40.9	13.9	74.9				81.5	7.9	5.23	12.5	15.0	AUGMENTIN	Penicillin/βlactamase inhibitor	1	6
200806	8	NO	F	556	5	0.2509	8A900	8A900	2008-06-17	2008-06-22	3.1	14.3	79.0	1.0			81.0	13.0	4.95	13.4	13.9
200806	8	NO	M	758	4	0.2854	8A500	8A500	2008-06-18	2008-06-22	1.2	6.6	40.5				77.5	7.9	4.48	14.1	11.9
200806	8	Y	M	817	4	0.2509	8AA00	8AA00	2008-06-18	2008-06-22	64.3	6.6	61.9				83.1	11.3	4.15	13.1	11.7	CEFTRIAXONE	3' CEPHALOSPORIN	1	3
200806	8	NO	F	394	5	0.2509	8AC00	8AC00	2008-06-18	2008-06-23	53.4	11.4	45.0			NO VIRUS ISOLATED	61.2	8.2	5.13	15.4	9.8
200806	8	Y	F	276	6	0.2854	8AA00	8AA00	2008-06-18	2008-06-24	0.7	11.1	41.4				70.4	8.5	4.76	13.9	10.0	Cefazolin	1' CEPHALOSPORIN	2	4
200806	8	NO	F	316	7	0.2854	8A700	8A700	2008-06-19	2008-06-26
200806	8	NO	M	332	4	0.2509	8A500	8A500	2008-06-19	2008-06-23	2.9	9.4	49.9				79.3	15.0	4.74	12.7	12.9
200806	8	NO	F	569	4	0.2854	8A900	8A900	2008-06-19	2008-06-23
200806	8	NO	F	1641	2	0.2509	8AA00	8AA00	2008-06-19	2008-06-21	10.4	10.2	84.1				82.2	5.4	4.60	12.6	12.6
200806	8	NO	F	733	1	0.2509	8A700	8A700	2008-06-19	2008-06-20	44.9	8.2	48.6				74.6	9.7	4.53	13.5	11.7
200806	8	NO	F	1828	7	0.2854	8AA00	8AA00	2008-06-19	2008-06-26	5.4	11.7	64.4				81.9	6.2	4.58	11.8	13.3
200806	8	NO	F	428	4	0.2854	8A500	8A500	2008-06-19	2008-06-23	3.6	11.3	66.0				76.1	9.7	4.98	12.6	12.5
200806	8	NO	F	722	2	0.2509	8A600	8A600	2008-06-20	2008-06-22
200806	8	NO	M	767	5	0.2854	8A700	8A700	2008-06-20	2008-06-25	9.3	11.5	64.4				76.9	8.8	4.59	12.6	12.4
200806	8	Y	F	947	7	0.2509	8A800	8A800	2008-06-20	2008-06-27												AUGMENTIN	Penicillin/βlactamase inhibitor	2	12
200806	8	Y	F	947	7	0.2509	8A800	8A800	2008-06-20	2008-06-27												Oxacillin	PENICILLIN	1	0
200806	8	Y	F	588	5	0.2854	8A700	8A700	2008-06-20	2008-06-25				1.0								Ampicillin	PENICILLIN	1	0
200806	8	Y	F	588	5	0.2854	8A700	8A700	2008-06-20	2008-06-25				1.0								Cefazolin	1' CEPHALOSPORIN	1	3
200806	8	NO	M	2411	1	0.2854	8A200	8A200	2008-06-20	2008-06-21	5.4	10.7	63.0				79.6	4.1	5.35	12.1	14.7
200806	8	NO	F	246	3	0.2854	8AC00	8AC00	2008-06-20	2008-06-23	3.7	19.0	52.2				79.1	6.9	4.60	15.6	11.8
200806	8	NO	F	1825	3	0.2509	8A700	8A700	2008-06-20	2008-06-23	1.9	11.6	85.1				83.3	4.7	4.68	12.2	13.2
200806	8	NO	M	236	2	0.2854	8A500	8A500	2008-06-20	2008-06-22	2.7	10.0	47.6				74.9	8.3	4.78	12.8	12.1
200806	8	Y	F	694	4	0.2509	8A900	8A900	2008-06-21	2008-06-25	3.4	4.3	71.1			PARAINFLUENZA 3	81.8	8.7	4.46	11.9	12.3	CEFTRIAXONE	3' CEPHALOSPORIN	1	0
200806	8	NO	M	310	3	0.2509	8A900	8A900	2008-06-21	2008-06-24	22.6	11.6	52.0				75.3	7.0	4.58	13.5	11.5
200806	8	NO	F	295	3	0.2854	8A700	8A700	2008-06-21	2008-06-24	0.2	4.7	19.8				84.3	10.8	4.64	11.9	13.1
200806	8	Y	M	673	4	0.2854	8A500	8A500	2008-06-21	2008-06-25	56.8	16.0	70.5				56.6	5.9	6.04	16.6	11.0	Cefazolin	1' CEPHALOSPORIN	1	3
200806	8	NO	F	794	4	0.2854	8A800	8A800	2008-06-21	2008-06-25	4.9	13.7	52.0				52.9	13.0	5.73	23.0	9.3
200806	8	NO	M	1261	5	0.2509	8A900	8A900	2008-06-21	2008-06-26		10.9	65.2				82.6	8.0	4.02	12.4	11.7
200806	8	NO	M	621	6	0.2854	8AA00	8AA00	2008-06-21	2008-06-27	0.9	10.1	69.0				80.8	8.0	4.43	12.3	13.0
200806	8	NO	F	2044	6	0.2854	8AA00	8AA00	2008-06-21	2008-06-27	2.2	6.6	49.7				84.9	6.1	3.92	12.7	11.6
200806	8	NO	F	561	3	0.2509	8A200	8A200	2008-06-21	2008-06-24	64.5	13.1	59.0				79.2	11.0	4.28	14.0	11.8
200806	8	Y	M	624	3	0.2509	8A700	8A700	2008-06-21	2008-06-24	169.1	14.4	58.0				79.6	19.0	4.95	12.8	13.6	AUGMENTIN	Penicillin/βlactamase inhibitor	2	10
200806	8	Y	F	1221	9	0.2854	8A900	8A900	2008-06-21	2008-06-30	3.5	10.9	63.3			NO VIRUS ISOLATED	79.0	10.8	4.62	12.8	12.5	CEFTRIAXONE	3' CEPHALOSPORIN	2	8
200806	8	NO	M	364	4	0.2854	8A900	8A900	2008-06-22	2008-06-26	2.6	9.4	46.0				80.0	5.0	4.59	12.0	12.5
200806	8	NO	M	1068	4	0.2509	8A800	8A800	2008-06-22	2008-06-26	60.3	14.3	72.7				82.2	10.4	4.37	13.1	12.3
200806	8	NO	F	842	3	0.2854	8A500	8A500	2008-06-22	2008-06-25	7.8	10.6	61.6				81.8	6.7	4.35	13.2	12.3
200806	8	Y	F	46	4	0.2854	8AC00	8AC00	2008-06-22	2008-06-26	2.4	6.0	38.5			NO VIRUS ISOLATED	96.9	6.7	2.90	14.0	9.6	Ampicillin	PENICILLIN	3	12
200806	8	Y	F	46	4	0.2854	8AC00	8AC00	2008-06-22	2008-06-26	2.4	6.0	38.5			NO VIRUS ISOLATED	96.9	6.7	2.90	14.0	9.6	Gentamicin	AMINOGLYCOSIDE	1	0
200806	8	NO	F	2032	3	0.2509	8AA00	8AA00	2008-06-22	2008-06-25		11.0	80				80.4	8.2	4.03	14.3	10.6
200806	8	NO	M	1295	2	0.2509	8A700	8A700	2008-06-22	2008-06-24	45.9	8.8	73.0				78.8	6.0	4.38	12.5	12.2
200806	8	NO	M	352	3	0.2854	8A400	8A400	2008-06-22	2008-06-25	37.4	12.8	53.2				79.3	8.5	4.39	14.1	11.6
200806	8	NO	F	1898	6	0.2854	8A700	8A700	2008-06-22	2008-06-28	3.2	10.8	74.6				82.8	6.4	4.66	12.7	13.5
200806	8	NO	M	802	3	0.2854	8A500	8A500	2008-06-22	2008-06-25	6.5	15.9	67.1				72.8	5.5	5.00	14.0	12.6
200806	8	NO	F	1298	3	0.2854	8A900	8A900	2008-06-22	2008-06-25	6.2	8.3	56.0			NO VIRUS ISOLATED	80.8	8.0	4.64	12.4	12.9
200806	8	NO	M	1182	3	0.2509	8A700	8A700	2008-06-22	2008-06-25	24.7	7.6	61.1				83.7	11.3	4.60	14.1	13.2
200806	8	NO	F	1669	4	0.2509	8A500	8A500	2008-06-22	2008-06-26	7.5	15.5	84.7				80.2	4.7	4.60	12.7	13.0
200806	8	NO	F	2330	6	0.2854	8A900	8A900	2008-06-22	2008-06-28	1.8	9.8	61.7			NO VIRUS ISOLATED	61.6	6.8	5.76	15.3	11.5
200806	8	NO	F	507	3	0.2509	8A700	8A700	2008-06-23	2008-06-26	19.9	20.2	82.0				82.9	7.0	4.45	12.0	12.7
200806	8	NO	F	2299	2	0.2509	8A700	8A700	2008-06-23	2008-06-25	77.4	26.7	90.0	1.0			70.7	5.5	5.02	12.7	12.2
200806	8	NO	M	423	2	0.2854	8AC00	8AC00	2008-06-23	2008-06-25	8.9	15.7	39.4			NO VIRUS ISOLATED	75.3	4.1	5.10	13.8	13.0
200806	8	NO	M	448	4	0.2509	8A600	8A600	2008-06-23	2008-06-27	5.6	8.7	59.0				78.5	8.0	4.84	12.7	12.4
200806	8	NO	M	690	4	0.2854	8A700	8A700	2008-06-23	2008-06-27	0.3	9.8	58.2				76.0	4.8	5.13	13.5	13.4
200806	8	NO	M	651	3	0.2509	8A900	8A900	2008-06-24	2008-06-27	4.3	16.3	51.3				81.1	9.1	5.12	14.7	14.1
200806	8	NO	M	497	2	0.2854	8A200	8A200	2008-06-24	2008-06-26	17.4	10.9	62.1				80.0	13.0	4.74	13.5	13.3
200806	8	NO	F	1399	2	0.2509	8A700	8A700	2008-06-24	2008-06-26
200806	8	NO	M	955	3	0.2509	8A600	8A600	2008-06-24	2008-06-27	7.2	12.6	74.0				78.5	9.0	4.60	12.2	12.9
200806	8	NO	F	820	2	0.2509	8AC00	8AC00	2008-06-24	2008-06-26	7.7	12.3	81.4			ENTEROVIRUS COX.A2	81.7	9.2	4.92	12.4	13.6
200806	8	NO	F	278	3	0.2854	8A700	8A700	2008-06-24	2008-06-27	0.3	8.9	71.6				81.5	5.2	4.37	13.0	12.1
200806	8	NO	M	1859	2	0.2509	8A700	8A700	2008-06-24	2008-06-26	58.6	10.6	82.0				60.5	6.0	5.69	15.0	11.2
200806	8	NO	M	444	3	0.2854	8A500	8A500	2008-06-24	2008-06-27	2.9	5.2	30.6				82.2	9.2	4.45	12.4	12.7
200806	8	NO	M	786	4	0.2509	8A700	8A700	2008-06-24	2008-06-28	14.1	20.3	71.0	1.0			76.2	10.0	4.75	12.6	12.2
200806	8	Y	M	1238	3	0.2509	8A600	8A600	2008-06-24	2008-06-27	103.0	16.1	77.4				75.6	8.3	4.68	13.2	12.1	Cefazolin	1' CEPHALOSPORIN	3	8
200806	8	NO	M	1353	4	0.2509	8A700	8A700	2008-06-24	2008-06-28	6.9	11.8	89.9				81.8	3.6	4.46	12.8	13.1
200806	8	NO	M	1744	4	0.2509	8AA00	8AA00	2008-06-24	2008-06-28	32.9	17.4	82.5				81.3	5.3	4.45	13.5	12.4
200806	8	NO	F	595	2	0.2854	8A700	8A700	2008-06-25	2008-06-27	19.6	22.1	72.0				79.0	8.0	4.34	13.4	11.5
200806	8	NO	M	676	2	0.2854	8AA00	8AA00	2008-06-25	2008-06-27	15.7	8.9	51.7			NO VIRUS ISOLATED	74.7	7.1	4.90	13.1	12.4
200806	8	NO	M	676	3	0.2854	8AA00	8AA00	2008-06-25	2008-06-28	11.2	10.6	53.8			CYTOMEGALOVIRUS	75.9	6.2	4.85	13.4	12.3
200806	8	NO	M	1878	3	0.2854	8AA00	8AA00	2008-06-25	2008-06-28	0.4	9.6	58.1			ENTEROVIRUS EV71	82.4	6	4.66	12.0	13.6
200806	8	NO	F	1751	1	0.2854	8A700	8A700	2008-06-25	2008-06-26	4.3	6.3	43.0				83.4	9.0	4.51	13.3	12.6
200806	8	NO	M	966	4	0.2854	8A500	8A500	2008-06-25	2008-06-29	10.7	16.1	67.6				82.0	10.1	4.73	13.0	13.3
200806	8	NO	F	965	2	0.2854	8A700	8A700	2008-06-25	2008-06-27	21.5	10.6	74.0				81.1	4.0	4.76	12.5	13.2
200806	8	NO	M	405	1	0.2509	8A700	8A700	2008-06-25	2008-06-25	42.6	15.1	63.2				77.9	11.4	4.67	13.6	12.5
200806	8	Y	M	2014	3	0.2854	8AA00	8AA00	2008-06-25	2008-06-28												CEFTRIAXONE	3' CEPHALOSPORIN	3	10
200806	8	Y	M	2757	2	0.2509	8A700	8A700	2008-06-25	2008-06-27	24.4	14.4	87.9			NO VIRUS ISOLATED	81.5	7.8	4.60	13.1	12.8	Penicillin g	PENICILLIN	2	5
200806	8	Y	F	856	2	0.2509	8A700	8A700	2008-06-25	2008-06-27	78.7	21.5	73.0				81.1	8.0	4.55	12.8	12.9	Cefazolin	1' CEPHALOSPORIN	1	2
200806	8	NO	M	1282	1	0.2854	8A700	8A700	2008-06-25	2008-06-26	3.1	14.1	59.8				80.4	8.1	4.65	13.0	12.8
200806	8	NO	F	849	3	0.2854	8A900	8A900	2008-06-25	2008-06-28	2.0	6.8	62.3				79.7	7.4	4.49	13.4	12.0
200806	8	NO	F	937	3	0.2854	8A900	8A900	2008-06-26	2008-06-29	24.7	16.6	66.6				81.7	9.9	4.75	13.1	13.3
200806	8	NO	M	468	3	0.2854	8A200	8A200	2008-06-26	2008-06-29	5.1	16.2	74.7				75.2	8.7	5.33	14.0	13.5
200806	8	NO	M	1006	2	0.2509	8A900	8A900	2008-06-26	2008-06-28	4.1	14.2	64.9				81.8	8.1	4.55	12.8	12.8
200806	8	NO	M	188	2	0.2854	8A500	8A500	2008-06-26	2008-06-28	10.4	16.1	56				82.3	8.9	4.01	13.0	10.9
200806	8	Y	M	1392	3	0.2854	8AA00	8AA00	2008-06-26	2008-06-29	104.0	15.5	34.4				80.0	11.8	4.45	13.2	12.5	Cefazolin	1' CEPHALOSPORIN	3	10
200806	8	NO	M	795	3	0.2854	8A900	8A900	2008-06-26	2008-06-29	0.2	9.1	41.0				80.2	5.0	4.74	13.2	12.7
200806	8	NO	F	1638	4	0.2509	8A500	8A500	2008-06-26	2008-06-30	40.4	7.5	47.8				82.0	5.4	4.45	13.5	12.6
200806	8	NO	M	1024	4	0.2509	8A500	8A500	2008-06-26	2008-06-30	30.6	12.3	86.0				77.3	7.0	4.58	13.8	12.2
200806	8	NO	F	609	3	0.2509	8A700	8A700	2008-06-26	2008-06-29	22.2	13.0	81.8				82.8	5.9	4.18	13.0	11.2
200806	8	NO	M	1237	4	0.2509	8A900	8A900	2008-06-26	2008-06-30	8.8
200806	8	NO	F	678	3	0.2509	8A900	8A900	2008-06-26	2008-06-29	24.3	8.9	54.8				82.2	7.8	4.26	13.6	11.9
200806	8	NO	F	1562	4	0.2854	8A700	8A700	2008-06-26	2008-06-30	5.0	12.4	68.3				78.6	4.9	5.09	12.6	14.1
200806	8	NO	F	404	1	0.2509	8A900	8A900	2008-06-26	2008-06-27	17.6	14.6	63.2				57.5	7.3	5.79	16.1	10.7
200806	8	Y	F	902	1	0.2509	8AA00	8AA00	2008-06-27	2008-06-28	116.0	7.5	77.2				86.5	6.1	4.30	12.3	12.9	Cefazolin	1' CEPHALOSPORIN	1	2
200806	8	NO	M	562	3	0.2854	8AA00	8AA00	2008-06-27	2008-06-30	10.8	13.7	72			NO VIRUS ISOLATED	76.6	7	4.87	12.8	12.9
200806	8	NO	F	259	3	0.2854	8AA00	8AA00	2008-06-27	2008-06-30	55.1	13.5	53.8				80.0	7.6	4.09	14.7	10.6
200806	8	NO	M	955	1	0.2854	8A700	8A700	2008-06-27	2008-06-28	16.5	8.8	42.4				81.5	11.2	4.39	12.5	12.7
200806	8	NO	F	619	1	0.2854	8A700	8A700	2008-06-27	2008-06-28	0.9	12.1	54.8				79.5	7.5	5.36	12.5	14.6
200806	8	Y	F	1148	3	0.2509	8AA00	8AA00	2008-06-27	2008-06-30	75.4	8.9	66.0	4.0			81.0	4.0	4.53	12.9	12.3	Cefazolin	1' CEPHALOSPORIN	1	4
200806	8	NO	M	154	3	0.2509	8A800	8A800	2008-06-27	2008-06-30	2.4	12.5	43.8				76.4	10.1	4.83	12.5	12.5
200806	8	NO	M	630	3	0.2509	8A900	8A900	2008-06-27	2008-06-30	7.9	26.3	77.0				79.8	3.0	4.99	12.8	13.5
200806	8	NO	M	406	1	0.2854	8A700	8A700	2008-06-27	2008-06-28	2.1		11.1					16
200807	8	NO	F	1027	6	0.2854	8A600	8A600	2008-06-25	2008-07-01	3.5	11.0	68.3				78.8	7.5	4.81	13.9	13.9
200807	8	Y	F	2237	6	0.2854	8A700	8A700	2008-06-25	2008-07-01	9.9	9.8	66			ENTEROVIRUS 71	82.2	2.9	4.88	13.0	13.6	Vancomycin	GLYCOPEPTIDE	1	1
200807	8	Y	F	2237	6	0.2854	8A700	8A700	2008-06-25	2008-07-01	9.9	9.8	66			ENTEROVIRUS 71	82.2	2.9	4.88	13.0	13.6	Cefotaxime	3' CEPHALOSPORIN	1	8
200807	8	NO	M	850	9	0.2854	8A800	8A700	2008-06-26	2008-07-05						NO VIRUS ISOLATED
200807	8	NO	M	902	5	0.2509	8A700	8A700	2008-06-26	2008-07-01	4.1	7.6	41.9				80.9	10.4	4.82	14.0	13.3
200807	8	NO	M	2144	5	0.2854	8A700	8A700	2008-06-26	2008-07-01	18.5	11.1	63.0				82.8	7.8	4.47	13.2	12.6
200807	8	NO	F	1588	4	0.2509	8A900	8A900	2008-06-27	2008-07-01	65.5	15.7	78.6				78.0	9.8	4.63	14.0	12.4
200807	8	Y	M	948	5	0.2854	8A500	8A500	2008-06-27	2008-07-02	2.8	8.1	70.4				80.1	5.1	4.57	13.4	12.4	Gentamicin	AMINOGLYCOSIDE	1	2
200807	8	Y	M	948	5	0.2854	8A500	8A500	2008-06-27	2008-07-02	2.8	8.1	70.4				80.1	5.1	4.57	13.4	12.4	Cefazolin	1' CEPHALOSPORIN	1	5
200807	8	NO	F	505	5	0.2509	8A900	8A900	2008-06-27	2008-07-02	44.2	12.2	61.7				78.4	4.5	4.90	12.8	12.5
200807	8	NO	M	1782	5	0.2854	8A600	8A600	2008-06-27	2008-07-02	6.6	8.5	78.1				79.8	9.0	5.00	13.8	13.7
200807	8	Y	F	542	4	0.2509	8A700	8A700	2008-06-27	2008-07-01	9.9	22.3	55.0				79.1	6.0	4.68	12.8	12.8	Cefazolin	1' CEPHALOSPORIN	1	2
200807	8	NO	F	338	4	0.2509	8AA00	8AA00	2008-06-28	2008-07-02	30.8	15.8	62.1				71.8	11.7	4.68	13.3	11.6
200807	8	NO	M	1027	3	0.2854	8A800	8A800	2008-06-28	2008-07-01	17.0	9.4	43.2				83.5	6.3	3.99	12.1	11.2
200807	8	Y	M	848	3	0.2509	8A500	8A500	2008-06-28	2008-07-01	161.3	20.3	70.9				80.6	8.7	4.63	14.0	12.3	Cefazolin	1' CEPHALOSPORIN	2	8
200807	8	NO	F	833	3	0.2854	8A900	8A900	2008-06-28	2008-07-01	11.7	7.3	46.3				79.9	8.6	5.03	12.9	13.5
200807	8	NO	M	2008	4	0.2854	8AA00	8AA00	2008-06-28	2008-07-02	36.9	9.6	65.5				79.2	6.0	4.75	12.5	13.1
200807	8	NO	M	311	3	0.2854	8A600	8A600	2008-06-28	2008-07-01	43.1	10.1	40.5				78.5	9.9	4.52	13.0	12.0
200807	8	NO	F	468	3	0.2854	8A700	8A700	2008-06-28	2008-07-01	33.0	13.5	49.0				78.9	10.0	4.37	14.6	11.6
200807	8	NO	M	330	3	0.2854	8AA00	8AA00	2008-06-29	2008-07-02	13.4	12.2	55.6			ENTEROVIRUS COX.A2	77.9	16.6	4.62	13.0	12.5
200807	8	NO	M	185	3	0.2509	8A600	8A600	2008-06-29	2008-07-02	36.5	7.8	47.3				75.9	12.7	4.31	13.5	10.8
200807	8	NO	M	1379	5	0.2854	8A200	8A200	2008-06-29	2008-07-04	13.2	10.6	67.1				62.0	7.7	5.16	15.1	10.6
200807	8	NO	F	515	4	0.2854	8A200	8A200	2008-06-29	2008-07-03	0.7	11.9	61.5				73.0	6.3	4.78	13.5	11.6
200807	8	NO	M	967	4	0.2854	8A200	8A200	2008-06-29	2008-07-03	0.7	9.5	65.3				71.8	10.5	5.07	12.9	12.1
200807	8	NO	M	1201	4	0.2854	8A700	8A700	2008-06-29	2008-07-03	18.6	15.8	72.0				77.2	7.0	5.09	13.2	13.6
200807	8	NO	F	2899	2	0.2509	8A500	8A500	2008-06-29	2008-07-01	43.1	9.8	88.5				85.2	4.7	4.13	13.3	12.0
200807	8	NO	M	1226	4	0.2854	8A600	8A600	2008-06-29	2008-07-03	0.3	9.0	48.0				78.7	6.0	5.07	12.4	13.6
200807	8	NO	M	794	2	0.2509	8A600	8A600	2008-06-29	2008-07-01		13.8	57.0				69.9	9.0	4.85	15.8	11.3
200807	8	NO	F	1751	3	0.2854	8A900	8AC00	2008-06-29	2008-07-02	13.7	11.1	58.5				78.7	5.2	4.79	11.5	13.3
200807	8	NO	F	684	6	0.2854	8A900	8A900	2008-06-29	2008-07-05	48.0	17.1	69.0				77.6	12.0	5.04	13.1	13.2
200807	8	NO	M	637	5	0.2854	8A700	8A700	2008-06-29	2008-07-04	1.5	7.8	69.0			NO VIRUS ISOLATED	76.7	4.0	4.85	12.5	13.0
200807	8	NO	F	446	3	0.2509	8A900	8A900	2008-06-29	2008-07-02	8.3	9.7	50.0			NO VIRUS ISOLATED	73.0	15.0	4.70	12.9	12.0
200807	8	NO	M	590	2	0.2509	8A900	8AA00	2008-06-30	2008-07-02	65.5	15.6	60.9				75.8	9.8	4.55	12.6	11.9
200807	8	NO	F	1809	2	0.2509	8A900	8A900	2008-06-30	2008-07-02	2.7	7.7	45.7				79.4	5.2	4.81	11.9	13.0
200807	8	NO	F	510	5	0.2509	8AA00	8A800	2008-06-30	2008-07-05						NO VIRUS ISOLATED
200807	8	NO	M	1772	4	0.2509	8A900	8A900	2008-06-30	2008-07-04	18.9	10.2	58				80.2	5.2	4.50	13.3	12.1
200807	8	NO	M	494	4	0.2854	8AA00	8AA00	2008-06-30	2008-07-04	27.6	13.8	60.8			NO VIRUS ISOLATED	78.5	9.6	4.47	13.6	11.9
200807	8	NO	M	604	2	0.2509	8A500	8A500	2008-06-30	2008-07-02	6.7	10.2	66.0				81.2	7.0	4.37	12.1	12.4
200807	8	NO	M	4430	6	0.2854	8A800	8A800	2008-06-30	2008-07-06	17.6	7.8	73.5			ENTEROVIRUS 71	82.2	6.9	4.77	12.6	14.0
200807	8	NO	M	1518	4	0.2854	8AC00	8AC00	2008-06-30	2008-07-04	22.0	10.0	53.2				80.2	11.7	4.84	13.0	13.4
200807	8	NO	M	1724	6	0.2509	8A900	8A900	2008-07-01	2008-07-07	12.3	17.4	72.1			NO VIRUS ISOLATED	77.9	10.7	4.66	12.4	12.9
200807	8	NO	F	833	4	0.2854	8A700	8A700	2008-07-01	2008-07-05	19.7	9.6	83.6			RESPIRATORY SYNCYTICAL VIRUS	81.0	6.5	4.48	12.4	12.5
200807	8	NO	F	496	7	0.2854	8A900	8A900	2008-07-01	2008-07-08	17.4	7.7	54.9				60.4	5.1	5.28	16.3	10.6
200807	8	NO	M	2056	3	0.2509	8A900	8A900	2008-07-01	2008-07-04	0.3	12.7	70.2				84.7	4.1	4.06	12.6	11.4
200807	8	Y	F	1936	4	0.2509	8A700	8A700	2008-07-01	2008-07-05	104.5	15.3	84.9			ENTEROVIRUS COX.A2	81.1	8.2	4.38	12.6	11.5	Penicillin g	PENICILLIN	3	6
200807	8	NO	M	2367	3	0.2509	8A900	8A900	2008-07-01	2008-07-04	4.5	11.2	77.3				81.9	2.7	4.81	12.7	13.2
200807	8	NO	F	920	5	0.2854	8A800	8A800	2008-07-01	2008-07-06	36.6	18.6	60.0				78.3	8.0	4.89	13.7	13.0
200807	8	NO	M	740	3	0.2854	8A200	8A200	2008-07-01	2008-07-04	42.6	9.7	69.1				79.9	6.6	5.08	13.0	13.7
200807	8	NO	M	1982	3	0.2854	8A700	8A700	2008-07-01	2008-07-04	16.5	10.8	53.0				80.7	11.0	4.76	12.1	13.7
200807	8	NO	M	1041	4	0.2854	8A800	8A800	2008-07-02	2008-07-06	6.1	10.4	63.1			NO VIRUS ISOLATED	78.1	10.4	4.56	13.1	12.2
200807	8	Y	M	244	2	0.2509	8AC00	8AC00	2008-07-02	2008-07-04	61.6	18.6	63.2			ENTEROVIRUS COX.A2	73.8	12.5	4.89	13.4	12.0	Cefazolin	1' CEPHALOSPORIN	2	3
200807	8	NO	M	208	4	0.2854	8A700	8A700	2008-07-02	2008-07-06	3.9	12.7	52.0				58.0	6.0	5.79	16.2	10.4
200807	8	NO	F	195	4	0.2509	8AA00	8AA00	2008-07-02	2008-07-06	23.2	14.6	61.5			NO VIRUS ISOLATED	76.6	7.3	4.96	14.0	12.8
200807	8	NO	F	1575	3	0.2509	8A500	8A500	2008-07-02	2008-07-05	59.1	8.5	41.4				83.8	7.5	4.32	13.4	12.2
200807	8	NO	M	499	6	0.2854	8A500	8A500	2008-07-02	2008-07-08	8.8	17.4	40.1				73.8	10.4	4.97	13.6	12.6
200807	8	NO	M	562	2	0.2509	8A400	8A400	2008-07-02	2008-07-04	9.5	12.4	31.0				75.6	5.0	4.76	13.6	11.8
200807	8	NO	F	2167	5	0.2509	8A900	8A900	2008-07-02	2008-07-07	48.1	14.0	85.2				83.8	5.6	5.00	13.3	14.6
200807	8	NO	F	517	2	0.2854	8AC00	8AC00	2008-07-03	2008-07-05	16.4	24.3	62.0			NO VIRUS ISOLATED	58.1	8.0	5.15	18.5	9.7
200807	8	Y	M	496	2	0.2509	8A500	8A500	2008-07-03	2008-07-05	56.6	17.6	62.0				73.4	17.0	5.46	14.1	13.5	Cefazolin	1' CEPHALOSPORIN	1	2
200807	8	NO	M	606	2	0.2509	8AC00	8AC00	2008-07-03	2008-07-05	<0.2	8.1	15.0			NO VIRUS ISOLATED	80.0	4.0	4.86	12.2	14.0
200807	8	NO	M	2240	3	0.2854	8A600	8A600	2008-07-03	2008-07-06	2.6	9.5	68.6				85.6	7.5	4.25	12.2	12.7
200807	8	NO	F	368	2	0.2509	8A700	8A700	2008-07-03	2008-07-05	16.9	9.7	73.3			ENTEROVIRUS COX.B4	81.5	8.9	4.28	13.1	11.9
200807	8	NO	M	3811	3	0.2854	8A800	8A800	2008-07-03	2008-07-06	0.7	7.1	58.7				80.8	11.7	4.94	12.9	13.8
200807	8	Y	M	2605	4	0.2509	8A200	8A200	2008-07-03	2008-07-07	97.1	16.0	68.9				79.8	9.7	4.56	13.1	12.6	Cotrimoxazole	SULFONAMIDE	1	4
200807	8	Y	M	2605	4	0.2509	8A200	8A200	2008-07-03	2008-07-07	97.1	16.0	68.9				79.8	9.7	4.56	13.1	12.6	Cefazolin	1' CEPHALOSPORIN	2	7
200807	8	NO	F	253	4	0.2854	8A600	8A600	2008-07-04	2008-07-08	37.4	19.8	58.8				84.9	7.5	4.16	12.5	12.1
200807	8	NO	M	930	4	0.2509	8A700	8A700	2008-07-04	2008-07-08	6.1	8.8	84.1				76.8	6.7	4.74	13.5	12.8
200807	8	NO	M	2047	8	0.2854	8A800	8A800	2008-07-04	2008-07-12	2.3	9.6	66.1			NO VIRUS ISOLATED	80.0	6.3	4.61	13.2	12.3
200807	8	Y	M	1264	4	0.2509	8A800	8A800	2008-07-04	2008-07-08	7.2	14.5	73.4			NO VIRUS ISOLATED	60.3	6.3	5.92	14.6	11.7	Amoxycillin	PENICILLIN	2	8
200807	8	NO	F	689	2	0.2854	8A700	8A700	2008-07-04	2008-07-06		8.5	59.6			ADENOVIRUS	79.1	4.3	4.49	13.0	12.3
200807	8	Y	M	497	5	0.2854	8AC00	8AC00	2008-07-04	2008-07-09	39.1	12.3	58.0			NO VIRUS ISOLATED	80.3	10.7	4.71	12.4	13.1	Ampicillin	PENICILLIN	2	5
200807	8	Y	F	1322	5	0.2509	8A800	8A800	2008-07-04	2008-07-09	103.7	10.1	72.0				67.6	13.1	5.31	18.5	12.1	Ampicillin	PENICILLIN	2	12
200807	8	NO	M	505	3	0.2854	8AA00	8AA00	2008-07-04	2008-07-07	0.3	12.3	39.6				75.3	5.4	5.02	14.0	12.7
200807	8	Y	M	240	3	0.2509	8A900	8A900	2008-07-05	2008-07-08	103.6	13.5	51.0	1.0			75.9	6.0	3.99	15.0	10.2	Ampicillin	PENICILLIN	2	0
200807	8	Y	M	240	3	0.2509	8A900	8A900	2008-07-05	2008-07-08	103.6	13.5	51.0	1.0			75.9	6.0	3.99	15.0	10.2	Gentamicin	AMINOGLYCOSIDE	3	2
200807	8	NO	M	691	6	0.2854	8A500	8A500	2008-07-05	2008-07-11	5.6	5.4	32.6				78.5	11.6	4.14	13.0	11.0
200807	8	NO	M	592	3	0.2854	8A500	8A500	2008-07-05	2008-07-08	64.0	26.8	69.5	0.5			81.7	7.0	3.98	13.5	11.2
200807	8	NO	M	1163	4	0.2509	8A900	8A900	2008-07-05	2008-07-09	0.6	4.7	42.3				78.8	10.6	4.48	11.8	12.5
200807	8	NO	F	565	2	0.2509	8AC00	8AC00	2008-07-05	2008-07-07	27.8	17.3	57.8				75.3	10.2	4.78	12.9	12.5
200807	8	NO	M	363	4	0.2854	8A600	8A600	2008-07-05	2008-07-09	33.3	16.1	40.5				79.2	6.7	4.56	12.3	12.3
200807	8	NO	F	581	3	0.2509	8A800	8A800	2008-07-05	2008-07-08	5.1	10.8	59.0				75.4	4.8	4.96	13.6	13.1
200807	8	NO	M	299	3	0.2509	8A700	8A700	2008-07-05	2008-07-08	24.9	14.5	75.2				69.1	8.2	4.72	14.1	10.4
200807	8	NO	F	740	6	0.2854	8A500	8A500	2008-07-05	2008-07-11	2.6	8.6	70.6				78.3	6.0	4.61	13.2	12.5
200807	8	NO	M	921	6	0.2854	8A700	8A700	2008-07-05	2008-07-11	3.7	9.2	45.6			NO VIRUS ISOLATED	78.9	6.4	4.94	12.7	13.6
200807	8	NO	M	716	7	0.2854	8A700	8A700	2008-07-05	2008-07-12	7.9	19.4	80.3				78.2	4.2	4.27	12.8	11.5
200807	8	NO	M	3160	2	0.2854	8A600	8A600	2008-07-05	2008-07-07		15.8	86.0				78.8	5.7	4.58	12.5	12.4
200807	8	NO	M	997	4	0.2854	8A800	8A800	2008-07-05	2008-07-09	45.0	20.7	66.8				76.5	8.3	5.07	13.8	13.3
200807	8	NO	M	528	10	0.2509	8A500	8A500	2008-07-05	2008-07-15	60.3	6.7	62.1				75.9	11.3	4.53	14.1	11.6
200807	8	NO	F	300	4	0.2509	8A700	8A700	2008-07-05	2008-07-09	17.7	7.0	62.2				77.6	4.9	4.55	13.6	12.3
200807	8	NO	M	617	4	0.2509	8A800	8A800	2008-07-06	2008-07-10	31.2	10.2	61.3				78.1	10.4	4.75	13.0	12.7
200807	8	NO	M	424	2	0.2509	8A700	8A700	2008-07-06	2008-07-08	32.8	11.3	71.4				76.3	11	4.68	13.3	12.4
200807	8	NO	F	669	6	0.2854	8A200	8A200	2008-07-06	2008-07-12
200807	8	NO	F	162	3	0.2509	8A200	8A200	2008-07-06	2008-07-09	1.1	11.0	46.9				75.1	10.1	4.66	13.7	11.7
200807	8	NO	M	428	3	0.2854	8A900	8A900	2008-07-06	2008-07-09	2.3	8.8	44.4				76.8	5.8	4.78	13.4	12.2
200807	8	NO	F	813	1	0.2509	8A200	8A200	2008-07-06	2008-07-07	9.5	10.5	65.3				82.9	14.4	4.38	12.4	12.7
200807	8	NO	F	789	3	0.2509	8A900	8A900	2008-07-06	2008-07-09	39.6	20.4	50.2				76.0	5.9	4.66	12.0	12.5
200807	8	NO	M	1644	4	0.2509	8A700	8A700	2008-07-06	2008-07-10	31.1	11.8	63.0				77.2	6.0	4.39	13.0	11.6
200807	8	NO	M	611	4	0.2509	8AC00	8AC00	2008-07-06	2008-07-10	8.8	10.6	46.7			NO VIRUS ISOLATED	76.9	7.9	4.77	13.2	11.9
200807	8	NO	F	60	5	0.2854	8A700	8A700	2008-07-06	2008-07-11	0.8	9.6	37.6			ENTEROVIRUS 71	83.9	5.8	3.84	14.7	11.1
200807	8	NO	M	499	2	0.2854	8A900	8A900	2008-07-07	2008-07-09	30.4	5.9	51.7				81.5	9.3	4.33	13.8	11.7
200807	8	NO	F	813	2	0.2854	8AA00	8AA00	2008-07-07	2008-07-09	42.1	16.5	77.0			NO VIRUS ISOLATED	76.9	6.2	4.58	12.9	12.4
200807	8	NO	M	721	5	0.2854	8A700	8A700	2008-07-07	2008-07-12	14.4	14.2	77.3				79.7	9.1	4.49	13.2	11.8
200807	8	NO	F	943	1	0.2509	8A600	8A600	2008-07-07	2008-07-08		10.6	62.1				78.3	9.1	4.20	12.8	11.5
200807	8	NO	M	195	5	0.2509	8A800	8A800	2008-07-07	2008-07-12	13.1	11.2	58.7			CYTOMEGALOVIRUS	76.7	10.1	4.25	14.0	11.1
200807	8	NO	F	1480	2	0.2854	8AA00	8AA00	2008-07-08	2008-07-10	11.9	12.8	78.7				79.8	2.7	5.26	12.9	14.1
200807	8	NO	M	490	3	0.2509	8A900	8A900	2008-07-08	2008-07-11	20.7	12.7	64.8				78.2	6.9	4.82	13.4	12.7
200807	8	NO	M	420	3	0.2854	8A700	8A700	2008-07-08	2008-07-11	73.9	20.3	78.0				78.2	13.0	4.27	13.9	11.0
200807	8	NO	M	2018	4	0.2854	8AA00	8AA00	2008-07-08	2008-07-12	39.6	10.7	89.1				75.8	5.2	4.80	15.1	12.4
200807	8	NO	F	600	5	0.2509	8A600	8A900	2008-07-08	2008-07-13	20.0	23.5	67.0				78.1	10.0	5.16	13.7	13.6
200807	8	NO	F	995	2	0.2509	8A700	8A700	2008-07-08	2008-07-10	28.5	10.8	80.9				77.9	5.6	4.21	12.3	11.3
200807	8	NO	M	1299	3	0.2854	8A700	8A700	2008-07-09	2008-07-12	61.9	7.3	68.7				81.0	7.7	4.37	13.3	11.6
200807	8	NO	F	1331	3	0.2509	8A700	8A700	2008-07-09	2008-07-12	21.7	8.2	66.7				83.4	6.8	4.87	12.5	13.8
200807	8	NO	M	3153	2	0.2509	8A500	8A500	2008-07-09	2008-07-11	33.1	9.5	86.2				78.0	8.1	4.73	12.5	12.6
200807	8	Y	M	574	4	0.2854	8A600	8A900	2008-07-09	2008-07-13	78.7	12.8	70.7				83.8	5.8	4.37	12.8	12.4	AUGMENTIN	Penicillin/βlactamase inhibitor	2	6
200807	8	Y	M	388	4	0.2509	8A700	8A700	2008-07-10	2008-07-14	64.2	20.4	75.1				81.3	10.2	4.77	12.6	13.5	Cefazolin	1' CEPHALOSPORIN	1	3
200807	8	NO	M	113	2	0.2509	8A700	8A700	2008-07-10	2008-07-12	13.0	9.8	49.0				79.3	16.0	4.88	12.0	13.5
200807	8	NO	F	848	2	0.2854	8A900	8AA00	2008-07-10	2008-07-12	7.2	8.7	53.9				81.4	5.6	4.68	13.3	12.7
200807	8	Y	F	2701	3	0.2509	8A700	8A700	2008-07-10	2008-07-13	61.9	6.2	78.4			ENTEROVIRUS COX.A2	90.4	7.2	4.28	12.3	13.2	Cefazolin	1' CEPHALOSPORIN	4	14
200807	8	NO	M	1134	4	0.2854	8A700	8A700	2008-07-10	2008-07-14	2.7	11.6	70.5				78.2	3.2	5.46	12.7	14.6
200807	8	Y	M	869	3	0.2509	8A700	8A700	2008-07-10	2008-07-13	92.1	11.2	58.5				80.0	11.3	4.44	13.2	12.1	Gentamicin	AMINOGLYCOSIDE	1	1
200807	8	Y	M	869	3	0.2509	8A700	8A700	2008-07-10	2008-07-13	92.1	11.2	58.5				80.0	11.3	4.44	13.2	12.1	Cefazolin	1' CEPHALOSPORIN	1	1
200807	8	Y	F	459	3	0.2509	8A500	8A500	2008-07-11	2008-07-14	2.0	8.3	68.9				78.8	8.5	4.96	12.8	13.3	Gentamicin	AMINOGLYCOSIDE	1	2
200807	8	NO	M	434	5	0.2509	8AC00	8AC00	2008-07-11	2008-07-16	34.4	9.1	64.2			ENTEROVIRUS COX.A2	75.6	14.1	4.59	12.4	12.1
200807	8	NO	F	550	4	0.2509	8A700	8A700	2008-07-11	2008-07-15	17.9	10.1	69.8				72.9	5.5	4.35	14.0	10.8
200807	8	NO	M	1557	4	0.2509	8A700	8A700	2008-07-11	2008-07-15	17.1	9.7	86.5				75.9	5.4	4.65	13.2	11.8
200807	8	NO	M	708	2	0.2509	8AA00	8A800	2008-07-11	2008-07-13	43.7	11.4	61.7				74.2	12.4	5.04	13.4	12.5
200807	8	NO	M	1263	4	0.2509	8A900	8A900	2008-07-11	2008-07-15	63.1	9.1	61.0				59.4	9.5	4.98	15.0	9.8
200807	8	NO	F	3183	3	0.2509	8A700	8A700	2008-07-11	2008-07-14	28.3	12.5	81.1				81.7	8.7	4.09	12.6	11.3
200807	8	NO	F	1345	2	0.2854	8A900	8A900	2008-07-11	2008-07-13	2.0	8.3	69.5				87.9	4.0	3.96	12.3	11.7
200807	8	NO	M	1093	2	0.2854	8A900	8A900	2008-07-12	2008-07-14	0.9	7.8	56.0				79.7	7.0	4.63	13.0	12.4
200807	8	Y	M	1074	3	0.2509	8A500	8A500	2008-07-12	2008-07-15	74.0	17.4	79.0				62.2	9.0	5.16	14.5	10.2	Cefazolin	1' CEPHALOSPORIN	2	7
200807	8	NO	M	641	4	0.2854	8A700	8A700	2008-07-12	2008-07-16	6.5	8.6	54.3				78.6	7.3	4.68	13.2	12.5
200807	8	Y	F	2122	6	0.2509	8A900	8A900	2008-07-12	2008-07-18	52.6	14.2	77.5				85.4	7.6	4.26	13.4	12.3	Ampicillin	PENICILLIN	1	4
200807	8	NO	M	1166	3	0.2509	8A700	8A700	2008-07-12	2008-07-15	7.1	5.7	54.7				77.6	7.2	4.91	13.1	13.3
200807	8	NO	M	1006	1	0.2509	8A700	8A700	2008-07-12	2008-07-13	18.5	10.1	69.1				81.0	6.6	4.15	12.9	11.8
200807	8	NO	F	2426	5	0.2509	8A700	8A700	2008-07-12	2008-07-17	23.8	9.7	73.5			HSV-1	78.1	8.0	4.57	13.1	12.2
200807	8	Y	M	457	4	0.2509	8A700	8A700	2008-07-12	2008-07-16	16.5	25.9	79.5			NO VIRUS ISOLATED	76.7	6.5	4.67	13.4	12.2	Ampicillin	PENICILLIN	1	6
200807	8	Y	M	457	4	0.2509	8A700	8A700	2008-07-12	2008-07-16	16.5	25.9	79.5			NO VIRUS ISOLATED	76.7	6.5	4.67	13.4	12.2	Gentamicin	AMINOGLYCOSIDE	1	2
200807	8	NO	M	761	10	0.2854	8A900	8A900	2008-07-13	2008-07-23	12.0	14.5	66.5			NO VIRUS ISOLATED	75.0	7.5	5.11	14.5	13.0
200807	8	NO	F	1024	3	0.2509	8A900	8A900	2008-07-13	2008-07-16	1.4	13.8	78.2				81.5	6.3	4.53	12.4	12.9
200807	8	NO	F	2021	2	0.2854	8A900	8A900	2008-07-13	2008-07-15	9.7	7.0	67			ENTEROVIRUS 71	82.1	6.1	4.35	12.3	12.1
200807	8	NO	F	1305	2	0.2509	8A800	8A800	2008-07-13	2008-07-15	9.9	9.4	58.0			NO VIRUS ISOLATED	76.3	9.0	4.81	12.9	12.8
200807	8	NO	F	186	2	0.2509	8A500	8A500	2008-07-13	2008-07-15	1.6	3.5	28.0				58.8	11.0	5.32	15.1	9.9
200807	8	NO	F	955	4	0.2509	8A700	8A700	2008-07-13	2008-07-17	10.7	16.3	73.1			NO VIRUS ISOLATED	80.2	8.0	4.75	12.5	13.3
200807	8	NO	F	883	6	0.2854	8A500	8AA00	2008-07-13	2008-07-19	6.7	8.3	49.6			NO VIRUS ISOLATED	76.7	5.4	4.94	12.3	13.5
200807	8	NO	M	337	2	0.2509	8A900	8A900	2008-07-14	2008-07-16	33.3	9.7	64.5				76.5	11.0	4.72	13.3	12.5
200807	8	NO	F	1914	4	0.2509	8A900	8A900	2008-07-14	2008-07-18	10.3	18.1	92.1				79.4	2.9	4.95	13.1	13.3
200807	8	Y	F	326	5	0.2509	8A800	8A800	2008-07-14	2008-07-19	0.2	3.1	54.9			NO VIRUS ISOLATED	80.9	7.8	4.61	13.2	12.8	Ampicillin	PENICILLIN	2	8
200807	8	NO	M	1222	2	0.2509	8A700	8A700	2008-07-15	2008-07-17	2.5	12.3	79.4			ENTEROVIRUS COX.A2	77.3	6.0	4.23	13.0	11.2
200807	8	NO	M	2160	5	0.2509	8AA00	8AA00	2008-07-15	2008-07-20	51.3	18.4	83.0			ADENOVIRUS	81.9	5.0	4.65	12.6	13.2
200807	8	Y	M	2711	2	0.2509	8A200	8A200	2008-07-15	2008-07-17	9.9	8.3	84.6				82.7	6.0	4.45	12.9	12.7	Amoxycillin	PENICILLIN	2	25
200807	8	NO	M	238	3	0.2509	8AA00	8AA00	2008-07-15	2008-07-18	17.7	4.6	18.0			NO VIRUS ISOLATED	79.3	14.0	4.64	13.6	12.4
200807	8	NO	M	1049	2	0.2854	8AA00	8AA00	2008-07-15	2008-07-17	31.2	11.2	61.1			NO VIRUS ISOLATED	79.2	6.5	4.18	13.7	11.3
200807	8	NO	F	1068	3	0.2509	8AA00	8AA00	2008-07-15	2008-07-18	40.9	16.7	78.7				61.7	4.5	5.79	15.2	11.5
200807	8	NO	M	652	3	0.2509	8A600	8A600	2008-07-16	2008-07-19	4.1	5.3	45.2			NO VIRUS ISOLATED	75.7	16.2	5.40	12.0	14.1
200807	8	NO	M	1833	3	0.2509	8A900	8A900	2008-07-16	2008-07-19	1.5	10.0	59.5				79.1	3.7	4.60	11.8	12.8
200807	8	NO	M	699	3	0.2509	8A900	8A900	2008-07-16	2008-07-19	28.9	8.9	37.7				71.4	4.8	4.69	16.4	11.0
200807	8	Y	M	4275	2	0.2509	8A900	8A900	2008-07-17	2008-07-19	39.9	11.0	90.3				82.7	2.6	4.75	12.3	13.7	LIKODIN	1' CEPHALOSPORIN	1	6
200807	8	Y	M	984	3	0.2509	8A600	8A600	2008-07-17	2008-07-20	65.4	8.3	76.2				81.1	7.8	4.76	13.7	13.2	Ampicillin	PENICILLIN	3	11
200807	8	NO	F	948	4	0.2854	8A700	8A700	2008-07-17	2008-07-21	24.3	17.3	62.7				77.5	9.1	4.62	12.8	13.5
200807	8	NO	M	1575	2	0.2509	8A700	8A700	2008-07-17	2008-07-19		9.2	75.4			NO VIRUS ISOLATED	81.2	7.2	4.57	12.6	12.8
200807	8	Y	M	1052	4	0.2854	8AA00	8AA00	2008-07-17	2008-07-21	113.1	22.2	83.0			NO VIRUS ISOLATED	62.7	4.0	5.12	14.3	10.2	Penicillin g	PENICILLIN	3	5
200807	8	NO	F	1099	2	0.2509	8A500	8A500	2008-07-17	2008-07-19	62.2	20.0	80.8				61.5	6.7	4.91	14.6	9.9
200807	8	Y	F	1140	2	0.2509	8A800	8A800	2008-07-18	2008-07-20	31.1	21.6	85.6			CYTOMEGALOVIRUS	82.2	4.9	4.56	13.2	12.9	Ampicillin	PENICILLIN	2	6
200807	8	NO	F	910	3	0.2509	8AA00	8AA00	2008-07-18	2008-07-21	24.4	21.3	78.0				78.1	4.0	3.93	12.8	10.5
200807	8	NO	M	542	2	0.2509	8A700	8A700	2008-07-18	2008-07-20	59.6	15.9	64.4				80.8	8.7	4.49	13.8	12.1
200807	8	NO	F	372	7	0.2509	8AA00	8AA00	2008-07-18	2008-07-25	1.4	12.9	67.6				81.3	5.9	4.34	13.7	11.7
200807	8	NO	F	1001	3	0.2854	8A700	8A700	2008-07-19	2008-07-22	17.6	11.5	50.7				83.1	8.1	4.50	12.4	13.0
200807	8	Y	M	658	4	0.2854	8A800	8A800	2008-07-19	2008-07-23	43.8	10.6	60.1	2.0			78.6	7.6	4.53	13.8	12.0	Ampicillin	PENICILLIN	1	4
200807	8	Y	M	658	4	0.2854	8A800	8A800	2008-07-19	2008-07-23	43.8	10.6	60.1	2.0			78.6	7.6	4.53	13.8	12.0	Cefuroxime	2' CEPHALOSPORIN	1	1
200807	8	NO	F	1828	2	0.2509	8A800	8A800	2008-07-19	2008-07-21	19.2	12.5	59.5				79.4	9.4	4.72	13.8	12.7
200807	8	NO	M	628	3	0.2509	8A900	8A900	2008-07-19	2008-07-22	42.9	15.8	74.8				76.6	9.2	4.88	12.4	13.1
200807	8	NO	M	1173	5	0.2509	8A900	8A900	2008-07-19	2008-07-24	16.4	9.8	74.0				77.9	8.8	4.57	13.5	12.7
200807	8	NO	M	1352	2	0.2854	8A700	8A700	2008-07-20	2008-07-22	29.2	7.4	72.8				78.5	7.3	4.23	13.1	11.1
200807	8	NO	M	1337	1	0.2854	8AA00	8AA00	2008-07-20	2008-07-21	5.7	8.8	66.8				86.6	10.9	3.96	12.2	12.1
200807	8	NO	F	671	4	0.2509	8AC00	8AC00	2008-07-20	2008-07-24	1.3	12.0	47.8			NO VIRUS ISOLATED	83.3	6.4	4.73	12.7	12.8
200807	8	NO	M	1471	2	0.2854	8A700	8A700	2008-07-20	2008-07-22	32.5	11.6	62.8				82.1	12.8	4.19	14.1	11.7
200807	8	NO	F	1481	5	0.2509	8A700	8A700	2008-07-20	2008-07-25	9.5	13.7	90.1				83.7	4.2	4.30	12.9	12.3
200807	8	NO	F	378	5	0.2854	8A900	8A900	2008-07-21	2008-07-26	8.5	13.3	52.1				78.6	8.6	4.71	13.6	12.9
200807	8	NO	F	1212	3	0.2854	8A700	8A900	2008-07-21	2008-07-24	45.4	14.9	69.5				77.1	5.9	4.49	13.2	11.8
200807	8	NO	M	1542	5	0.2854	8A700	8A700	2008-07-21	2008-07-26	32.3	14.3	76.9				81.9	5.9	4.65	14.4	13.4
200807	8	NO	M	483	3	0.2509	8A800	8A800	2008-07-21	2008-07-24	49.1	12.1	61.0			NO VIRUS ISOLATED	73.8	9.0	5.12	12.6	13.0
200807	8	NO	M	483	3	0.2509	8A900	8A900	2008-07-21	2008-07-24	6.5	16.1	46.0				80.2	14.0	4.45	13.0	12.1
200807	8	NO	F	573	5	0.2854	8A700	8A700	2008-07-21	2008-07-26	27.3	11.6	50.0			NO VIRUS ISOLATED	78.5	10.0	4.83	12.6	12.7
200807	8	NO	F	255	4	0.2509	8A800	8A800	2008-07-21	2008-07-25	12.1	16.5	46.0			ADENOVIRUS	82.1	9.0	3.92	12.5	11.2
200807	8	NO	M	442	1	0.2509	8A600	8A600	2008-07-22	2008-07-23	4.9	14.7	13.3			ENTEROVIRUS COX.A2	76.7	6.9	5.02	14.2	13.4
200807	8	Y	M	306	4	0.2509	8A500	8A500	2008-07-22	2008-07-26				1.5		ENTEROVIRUS COX.A2						Cefazolin	1' CEPHALOSPORIN	3	8
200807	8	NO	F	711	4	0.2509	8AA00	8AA00	2008-07-22	2008-07-26	58.7	12.1	81.7			NO VIRUS ISOLATED	78.6	6.9	4.49	13.2	11.9
200807	8	NO	F	1622	9	0.2509	8A700	8A700	2008-07-22	2008-07-31	3.6	6.4	64.3				79.5	11.6	4.84	13.8	12.8
200807	8	NO	M	1112	4	0.2509	8A900	8A900	2008-07-22	2008-07-26	5.4	16.1	79.0				80.7	6.0	4.76	14.1	13.3
200807	8	NO	M	903	6	0.2854	8A900	8A900	2008-07-22	2008-07-28	52.2	12.2	72.8				74.6	8.5	5.03	13.7	12.9
200807	8	NO	M	559	4	0.2509	8A700	8A700	2008-07-22	2008-07-26	107.4	13.3	57				79.5	8.1	4.20	14.1	11.8
200807	8	NO	M	866	3	0.2509	8A900	8A900	2008-07-23	2008-07-26	74.7	16.0	76.6				77.6	9.4	4.29	12.2	11.8
200807	8	NO	F	572	3	0.2509	8A200	8A200	2008-07-23	2008-07-26	19.6	10.0	34			HSV-1	79.8	10	4.40	12.4	11.9
200807	8	NO	M	1357	3	0.2509	8AA00	8AA00	2008-07-24	2008-07-27	10.8	13.3	68.7				75.4	7.8	4.52	12.9	12.0
200807	8	Y	M	285	4	0.2509	8A700	8A700	2008-07-24	2008-07-28	12.4	12.1	63.7				83.3	7.8	3.90	12.5	11.6	SEFTEM	3' CEPHALOSPORIN	1	8
200807	8	NO	F	1808	2	0.2509	8A900	8A900	2008-07-24	2008-07-26	62.7	12.3	81.2				81.9	6.8	4.47	12.5	12.7
200807	8	NO	F	1582	5	0.2854	8A900	8A900	2008-07-24	2008-07-29	0.7	11.9	62.9				77.2	6	5.17	12.7	13.5
200807	8	Y	M	1837	2	0.2509	8A700	8A700	2008-07-24	2008-07-26	104.6	10.7	67.9				83.0	12.1	4.23	13.1	11.9	Cefazolin	1' CEPHALOSPORIN	1	1
200807	8	Y	F	748	7	0.2509	8A800	8A800	2008-07-24	2008-07-31	127.8	15.6	75.0	1.0		NO VIRUS ISOLATED	77.5	4.0	4.81	13.5	12.8	AUGMENTIN	Penicillin/βlactamase inhibitor	1	1
200807	8	Y	F	748	7	0.2509	8A800	8A800	2008-07-24	2008-07-31	127.8	15.6	75.0	1.0		NO VIRUS ISOLATED	77.5	4.0	4.81	13.5	12.8	Ampicillin	PENICILLIN	2	12
200807	8	Y	F	1532	6	0.2509	8A800	8A800	2008-07-25	2008-07-31	41.6	24.5	84.5	1.5		ENTEROVIRUS COX.A2 RSV	82.6	5.0	5.07	12.1	14.6	Ampicillin	PENICILLIN	2	12
200807	8	Y	F	1532	6	0.2509	8A800	8A800	2008-07-25	2008-07-31	41.6	24.5	84.5	1.5		ENTEROVIRUS COX.A2 RSV	82.6	5.0	5.07	12.1	14.6	Gentamicin	AMINOGLYCOSIDE	2	3
200807	8	NO	M	699	6	0.2854	8AA00	8AA00	2008-07-25	2008-07-31	0.7	14.6	73.0				82.2	7.0	5.05	13.7	14.4
200807	8	NO	F	1053	4	0.2509	8A800	8A800	2008-07-25	2008-07-29	5.3	7.9	67.0			ENTEROVIRUS	77.6	7.0	4.16	12.9	11.3
200807	8	NO	M	1372	3	0.2509	8A600	8A600	2008-07-25	2008-07-28	12.0	15.1	84.5				60.6	6.3	5.56	14.7	10.9
200807	8	NO	M	709	5	0.2509	8AC00	8AC00	2008-07-26	2008-07-31	15.2	10.1	54.6				79.2	8.0	4.71	12.5	12.8
200807	8	NO	M	321	5	0.2854	8A700	8A700	2008-07-26	2008-07-31	20.3	7.0	45.6			ENTEROVIRUS	74.5	7.5	5.02	15.3	12.7
200807	8	NO	F	628	4	0.2854	8AA00	8AA00	2008-07-26	2008-07-30	14.0	14.9	75.9			ENTEROVIRUS COX.A2	81.6	7.0	4.67	12.4	13.1
200807	8	NO	M	329	3	0.2509	8AA00	8AA00	2008-07-26	2008-07-29	41.5	16.4	67.2				78.7	7.3	4.98	13.4	13.0
200807	8	Y	M	1272	4	0.2509	8A700	8A700	2008-07-26	2008-07-30	103.4	12.8	81.4				80.6	5.4	4.63	14.0	12.9	AUGMENTIN	Penicillin/βlactamase inhibitor	1	3
200807	8	Y	M	606	4	0.2509	8A800	8A800	2008-07-27	2008-07-31	9.5	27.3	80.0				76.5	11.5	4.60	13.1	12.1	Ampicillin	PENICILLIN	2	10
200807	8	NO	F	567	2	0.2509	8AA00	8AA00	2008-07-28	2008-07-30	38.7	10.8	64.4				84.4	6.1	4.17	11.9	12.2
200807	8	Y	M	723	3	0.2509	8A900	8A900	2008-07-28	2008-07-31	111.4	11.2	53.3				81.8	8.9	4.33	12.1	11.9	Ampicillin	PENICILLIN	1	4
200807	8	NO	M	707	2	0.2509	8A700	8A700	2008-07-29	2008-07-31	76.6	12.0	60.8				75.1	7.2	5.14	13.1	13.3
200807	8	NO	M	661	2	0.2509	8A200	8A200	2008-07-29	2008-07-31	3.2	18.0	72.2				75.1	8.8	4.90	13.6	12.9
200807	8	NO	M	559	2	0.2509	8A900	8A900	2008-07-29	2008-07-31	12.7	7.5	51.9				77.9	12.1	4.79	12.7	12.8
200808	8	NO	F	1928	7	0.2854	8A900	8A900	2008-07-27	2008-08-03	76.2	9.9	82.0				64.3	7.2	5.02	15.0	10.5
200808	8	NO	M	1270	5	0.2509	8A900	8A900	2008-07-28	2008-08-02	7.5	15.4	85.0	2.0			78.3	4.0	4.56	12.8	12.4
200808	8	Y	F	252	3	0.2509	8A700	8A700	2008-07-29	2008-08-01	76.3	16.1	56.8				77.0	6.1	4.60	12.7	12.3	Gentamicin	AMINOGLYCOSIDE	2	1
200808	8	Y	F	252	3	0.2509	8A700	8A700	2008-07-29	2008-08-01	76.3	16.1	56.8				77.0	6.1	4.60	12.7	12.3	Cefazolin	1' CEPHALOSPORIN	3	3
200808	8	NO	F	1455	2	0.2509	8A200	8A200	2008-07-30	2008-08-01	35.1	10.7	42.2				78.7	4.4	4.93	13.3	12.9
200808	8	NO	M	1518	4	0.2509	8A800	8A800	2008-07-30	2008-08-03						NO VIRUS ISOLATED
200808	8	NO	F	1358	2	0.2509	8A900	8A900	2008-07-30	2008-08-01	38.3	9.6	64.4				87.3	8.5	4.08	12.2	11.9
200808	8	NO	M	1000	2	0.2854	8A700	8A700	2008-07-31	2008-08-02	29.8	11.1	60.1				78.2	11.2	4.58	12.9	12.4
200808	8	NO	F	584	3	0.2854	8A700	8A700	2008-07-31	2008-08-03	7.5	10.4	50.9				84.5	8.5	4.46	12.3	13.0
200808	8	NO	F	1369	3	0.2509	8A700	8A700	2008-08-01	2008-08-04	75.5	9.2	61.5				77.9	10.3	4.70	13.6	12.5
200808	8	NO	F	529	3	0.2509	8A600	8A600	2008-08-01	2008-08-04	10.2	8.9	60.8				60.2	9.5	4.88	20.3	9.1
200808	8	NO	M	940	3	0.2509	8A700	8A700	2008-08-01	2008-08-04	47.5	15.6	54.6				84.7	8.7	3.92	12.6	11.4
200808	8	Y	M	1107	3	0.2509	8A900	8A900	2008-08-02	2008-08-05	101.5	8.7	70.1				73.8	8.6	4.65	13.4	11.4	AUGMENTIN	Penicillin/βlactamase inhibitor	2	8
200808	8	NO	M	416	2	0.2509	8A700	8A700	2008-08-02	2008-08-04	46.6	11.7	74.7				78.5	6.1	5.17	12.8	13.8
200808	8	NO	M	282	5	0.2509	8A900	8A900	2008-08-02	2008-08-07	13.7	12.4	62.1				70.3	5.8	4.88	0.0	11.0
200808	8	NO	M	948	4	0.2509	8AA00	8AA00	2008-08-03	2008-08-07	49.5	10.5	68.2				80.9	7.3	4.23	12.1	11.6
200808	8	NO	M	413	5	0.2509	8A600	8AC00	2008-08-03	2008-08-08	157.3	13.8	66.2				75.4	6	4.60	13.8	11.9
200808	8	NO	M	1341	5	0.2509	8AA00	8AA00	2008-08-04	2008-08-09	12.0	4.4	49.9			HSV-1	80.7	7.2	4.55	13.4	12.3
200808	8	NO	M	927	5	0.2854	8A900	8A900	2008-08-04	2008-08-09
200808	8	NO	F	689	4	0.2854	8A200	8A200	2008-08-05	2008-08-09	21.1
200808	8	NO	M	1771	3	0.2509	8A800	8A800	2008-08-05	2008-08-08	6.8	11.4	47.2			HSV-1	78.4	7.7	4.63	13.1	12.3
200808	8	Y	M	524	9	0.2509	8A200	8A200	2008-08-05	2008-08-14												Cefazolin	1' CEPHALOSPORIN	3	6
200808	8	NO	M	1456	3	0.2509	8A500	8A500	2008-08-05	2008-08-08	20.4	10.1	67.8				79.3	9.9	4.78	12.7	12.9
200808	8	NO	F	244	5	0.2509	8A900	8A900	2008-08-05	2008-08-10	34.8	10.8	53.9				77.2	10.1	5.14	13.7	13.5
200808	8	NO	M	1624	4	0.2509	8A700	8A700	2008-08-05	2008-08-09	25.9	13.8	81.4				79.5	7.8	4.40	12.8	12.1
200808	8	NO	M	838	3	0.2509	8A700	8A700	2008-08-05	2008-08-08	11.2	10.8	72.6				79.2	5.2	4.61	12.5	12.3
200808	8	NO	F	1229	3	0.2509	8A700	8A700	2008-08-08	2008-08-11	7.0	8.5	64.0				82.3	10.1	4.46	12.5	12.5
200808	8	NO	M	2758	3	0.2509	8A700	8A700	2008-08-09	2008-08-12	8.7	9.3	88.5			NO VIRUS ISOLATED	82.0	4.0	4.39	12.9	11.8
200808	8	NO	F	554	4	0.2854	8AA00	8AA00	2008-08-09	2008-08-13						NO VIRUS ISOLATED
200808	8	NO	M	478	3	0.2854	8AA00	8AA00	2008-08-10	2008-08-13	10.5	16.8	73.2			ENTEROVIRUS COX.A2	78.0	7.5	5.00	12.5	13.6
200808	8	NO	M	838	4	0.2509	8A700	8A700	2008-08-10	2008-08-14	21.3	12.4	80.9				74.7	8.3	5.25	13.7	13.5
200808	8	NO	F	634	2	0.2854	8AA00	8AA00	2008-08-11	2008-08-13		13.6	84			ENTEROVIRUS COX.A2	79.3	3.7	4.74	13.2	12.3
200808	8	NO	M	488	4	0.2509	8A700	8A700	2008-08-11	2008-08-15	27.7	10.3	57.6				84.4	6.9	3.84	13.4	10.8
200808	8	NO	F	742	2	0.2509	8A700	8A700	2008-08-13	2008-08-15	4.1	11.4	62				83.8	10.2	4.00	12.1	11.6
200808	8	Y	M	139	4	0.2509	8AC00	8AC00	2008-08-13	2008-08-17	5.5	4.7	37.4			NO VIRUS ISOLATED	77.7	8.5	4.53	13.4	12.0	Ampicillin	PENICILLIN	3	12
200808	8	Y	M	139	4	0.2509	8AC00	8AC00	2008-08-13	2008-08-17	5.5	4.7	37.4			NO VIRUS ISOLATED	77.7	8.5	4.53	13.4	12.0	Gentamicin	AMINOGLYCOSIDE	2	2
200808	8	NO	M	921	3	0.2854	8AA00	8AA00	2008-08-14	2008-08-17	6.5	7.4	33.2			HSV-1	85.1	6.9	4.89	11.7	14.0
200808	8	NO	M	134	4	0.2854	8AA00	8AA00	2008-08-14	2008-08-18	2.9	10.0	38.2			NO VIRUS ISOLATED	78.8	14.4	4.25	13.3	11.4
200808	8	NO	M	216	4	0.2509	8A900	8A900	2008-08-14	2008-08-18	8.0	11.2	47.7				78.9	8.3	4.87	14.1	12.6
200808	8	NO	M	479	4	0.2509	8A900	8A900	2008-08-15	2008-08-19	9.5	12.3	54.5				65.8	15.8	5.12	12.7	11.1
200808	8	NO	M	1198	5	0.2509	8A200	8A200	2008-08-15	2008-08-20	0.8	9.0	65.0				79.5	9.6	4.82	12.6	13.3
200808	8	NO	M	628	8	0.2854	8A900	8A900	2008-08-16	2008-08-24
200808	8	NO	M	263	2	0.2854	8AA00	8AA00	2008-08-18	2008-08-20				3.0		NO VIRUS ISOLATED
200808	8	NO	M	489	4	0.2509	8A200	8A200	2008-08-18	2008-08-22	5.1	13.7	64.4				78.5	8.2	4.94	12.7	13.6
200808	8	NO	F	326	2	0.2509	8A700	8A700	2008-08-18	2008-08-20	21.9	16.6	40.2				79.4	10.5	4.13	14.5	10.7
200808	8	NO	M	1070	4	0.2854	8A600	8A700	2008-08-20	2008-08-24	0.2	12.0	82.0			NO VIRUS ISOLATED	79.9	3.8	4.82	12.4	13.2
200808	8	NO	F	281	3	0.2509	8A600	8A600	2008-08-20	2008-08-23	1.7	3.1	42.9				76.6	7.6	4.70	14.1	12.1
200808	8	NO	F	580	2	0.2509	8A800	8A800	2008-08-20	2008-08-22	27.0	8.3	44				74.1	5.1	4.79	14.4	11.9
200808	8	NO	M	659	3	0.2509	8A700	8A700	2008-08-21	2008-08-24	68.8	10.9	54.2				78.7	10.7	4.88	12.5	13.2
200808	8	NO	M	1102	6	0.2854	8A700	8A700	2008-08-21	2008-08-27	143.1	9.9	57.4				80.2	11.1	4.89	12.8	13.9
200808	8	NO	M	954	6	0.2509	8A700	8A700	2008-08-22	2008-08-28	45.3	13.6	79.4				83.3	6.2	4.38	12.8	12.6
200808	8	Y	F	211	3	0.2509	8A700	8A700	2008-08-24	2008-08-27	74.7	17.0	40.7				79.1	8.4	4.49	13.7	11.7	Ampicillin	PENICILLIN	1	3
200808	8	NO	M	923	2	0.2509	8A700	8A700	2008-08-24	2008-08-26	45.3	11.7	42.3				71.0	8.2	4.80	13.9	11.4
200808	8	NO	F	1411	6	0.2509	8AA00	8AA00	2008-08-24	2008-08-30	11.6	7.8	75.3				78.4	9.4	5.05	12.4	13.6
200808	8	NO	M	691	2	0.2509	8A900	8A900	2008-08-25	2008-08-27	14.4	10.3	37.1			NO VIRUS ISOLATED	77.4	9.7	5.09	13.5	13.4
200808	8	NO	M	397	3	0.2509	8A900	8A900	2008-08-26	2008-08-29	40.6	15.0	67.6				75.1	10.3	4.10	14.6	10.5
200808	8	NO	M	692	3	0.2509	8A900	8A900	2008-08-27	2008-08-30	12.8	23.1	58.0				62.2	6.0	5.27	19.9	11.2
200808	8	NO	M	500	2	0.2509	8A700	8A700	2008-08-27	2008-08-29	40.9
200808	8	NO	F	264	4	0.2509	8A700	8A700	2008-08-27	2008-08-31	26.5	5.8	54.9				77.6	10.8	5.26	13.6	13.7
200808	8	NO	F	660	2	0.2509	8AC00	8AC00	2008-08-27	2008-08-29	18.1	8.8	72.2			NO VIRUS ISOLATED	81.1	10.1	4.44	12.3	12.4
200809	8	NO	M	711	6	0.2854	8AA00	8AA00	2008-08-26	2008-09-01	32.7	13.4	71.1				78.0	4.5	4.28	12.5	11.7
200809	8	NO	M	625	3	0.2509	8A700	8A700	2008-08-29	2008-09-01	59.2	11.5	54.7				75.9	8.8	4.48	13.1	11.8
200809	8	NO	M	386	3	0.2854	8AA00	8AA00	2008-08-31	2008-09-03	49.5	19.1	66.3			NO VIRUS ISOLATED	76.9	8.6	4.38	12.8	11.2
200809	8	NO	M	1388	2	0.2854	8A500	8A500	2008-09-02	2008-09-04	6.7	9.8	64.5				81.3	8.8	4.49	13.4	12.6
200809	8	NO	M	344	2	0.2509	8A200	8A200	2008-09-02	2008-09-04	3.6	4.0	25.8			HSV-1	78.7	12.3	4.69	12.9	12.8
200809	8	NO	F	649	3	0.2509	8AA00	8AA00	2008-09-02	2008-09-05	11.4	11.4	69.8				83.2	11.1	4.59	12.5	13.1
200809	8	NO	M	463	4	0.2509	8AA00	8AA00	2008-09-02	2008-09-06	9.0	4.1	65.6				78.7	6.1	4.94	13.1	12.9
200809	8	NO	M	234	4	0.2509	8AC00	8AC00	2008-09-03	2008-09-07	2.7	7.2	30.5				79.5	11.8	4.83	13.1	12.9
200809	8	NO	F	1896	1	0.2509	8A700	8A700	2008-09-04	2008-09-05	38.9	8.2	59.0			ENTEROVIRUS COX.A2	82.6	8.2	4.54	12.3	12.8
200809	8	NO	M	423	4	0.2509	8A900	8A900	2008-09-04	2008-09-08	64.8	11.9	63.8				78.9	6.2	3.93	14.6	10.4
200809	8	NO	M	1278	2	0.2509	8A700	8A700	2008-09-06	2008-09-08	106.7	15.9	83.5				80.0	8.0	4.36	12.8	11.8
200809	8	NO	F	1039	4	0.2509	8A700	8A700	2008-09-07	2008-09-11	9.5	10.4	62.0				74.6	11.0	4.65	13.3	11.5
200809	8	NO	F	293	2	0.2509	8AA00	8AA00	2008-09-07	2008-09-09	47.0	12.2	57.1			NO VIRUS ISOLATED	84.6	10.8	4.49	13.0	12.5
200809	8	NO	F	683	2	0.2509	8AC00	8AC00	2008-09-08	2008-09-10	6.6	5.1	34				78.7	5.7	4.89	13.7	12.8
200809	8	Y	M	2015	3	0.2509	8A400	8A400	2008-09-08	2008-09-11	79.5	14.3	79.8			ENTEROVIRUS CA2	82.8	6.1	3.77	13.4	10.5	Cefuroxime	2' CEPHALOSPORIN	3	6
200809	8	Y	M	2015	3	0.2509	8A400	8A400	2008-09-08	2008-09-11	79.5	14.3	79.8			ENTEROVIRUS CA2	82.8	6.1	3.77	13.4	10.5	Gentamicin	AMINOGLYCOSIDE	3	4
200809	8	NO	M	326	7	0.2509	8A700	8A700	2008-09-09	2008-09-16	21.7	3.9	49.7				75.7	10.3	4.57	12.9	11.5
200809	8	Y	F	464	3	0.2509	8AA00	8AA00	2008-09-10	2008-09-13	11.9	22.9	60.0			NO VIRUS ISOLATED	76.5	13.0	4.90	12.4	12.9	AUGMENTIN	Penicillin/βlactamase inhibitor	1	4
200809	8	NO	M	2140	3	0.2854	8AA00	8AA00	2008-09-11	2008-09-14	2.8	7.3	56.2				76.8	7.9	4.82	13.8	12.9
200809	8	NO	F	155	2	0.2509	8A500	8A500	2008-09-11	2008-09-13	10.9	14.5	39.8				80.5	11	4.47	12.4	12.2
200809	8	NO	F	416	5	0.2854	8AA00	8AA00	2008-09-12	2008-09-17	<0.2	11.5	53.6			NO VIRUS ISOLATED	79.0	7.1	4.38	12.7	11.7
200809	8	NO	F	222	5	0.2509	8A700	8A700	2008-09-13	2008-09-18	3.1	6.5	44.0			CYTOMEGALOVIRUS	61.7	14.0	5.15	14.8	10.4
200809	8	NO	M	279	3	0.2509	8A700	8A700	2008-09-14	2008-09-17	6.2	17.5	76.3				85.1	8.1	4.49	12.1	13.2
200809	8	NO	M	1145	5	0.2509	8A700	8A700	2008-09-16	2008-09-21	79.0	10.7	60.5				80.8	8.1	4.73	12.5	13.3
200809	8	NO	F	698	3	0.2509	8AA00	8AA00	2008-09-17	2008-09-20	5.7	4.5	50.5			ADENOVIRUS	75.8	4.4	4.75	12.6	12.3
200809	8	NO	M	457	4	0.2509	8A700	8A700	2008-09-17	2008-09-21	22.6	18.7	35.0	1.0			77.5	9.0	5.02	13.4	13.1
200809	8	NO	M	1170	2	0.2509	8A500	8A500	2008-09-18	2008-09-20	61.5	19.2	87.7				79.4	4.7	4.65	14.1	13.1
200809	8	NO	F	473	3	0.2509	8A900	8A900	2008-09-19	2008-09-22	2.5	7.5	45.4			HSV-1	74.5	7.2	4.19	13.1	10.4
200809	8	NO	F	693	4	0.2854	8A800	8A800	2008-09-19	2008-09-23	3.2	8.8	56.0				81.0	5.2	4.05	13.3	11.6
200809	8	Y	M	1023	3	0.2509	8A700	8A700	2008-09-19	2008-09-22	92.1	11.6	70.7				80.3	9.8	4.02	13.0	10.5	Cefazolin	1' CEPHALOSPORIN	1	4
200809	8	NO	M	2338	3	0.2509	8A900	8A900	2008-09-20	2008-09-23	35.4	11.4	76.0				77.6	6.7	4.02	13.9	10.6
200809	8	NO	M	1059	5	0.2509	8AA00	8AA00	2008-09-21	2008-09-26	12.6	15.6	79.3				72.2	5.1	5.22	14.3	12.9
200809	8	NO	M	791	2	0.2509	8A700	8A700	2008-09-21	2008-09-23	18.0	9.4	54.3				73.5	11.6	4.37	13.5	10.8
200809	8	NO	F	243	3	0.2509	8A700	8A700	2008-09-22	2008-09-25	3.7	10.2	60.6				72.1	14.6	5.05	12.9	12.7
200809	8	NO	M	1978	2	0.2509	8AA00	8AA00	2008-09-22	2008-09-24	47.6	10.4	77.2				81.0	7.0	4.69	13.1	12.8
200809	8	NO	M	611	2	0.2509	8A700	8A700	2008-09-22	2008-09-24	48.8	12.0	55.8				76.9	8.8	4.41	13.3	11.3
200809	8	NO	M	1914	3	0.2509	8AA00	8AA00	2008-09-22	2008-09-25	2.3	7.8	79.2			ENTEROVIRUS	80.0	8.1	4.36	11.9	12.7
200809	8	Y	M	854	8	0.2509	8A200	8A200	2008-09-22	2008-09-30	25.0	17.7	58.5				59.1	7.9	6.01	15.8	11.5	Cefazolin	1' CEPHALOSPORIN	2	7
200809	8	NO	M	2201	3	0.2854	8A700	8A700	2008-09-24	2008-09-27	6.8	7.0	64.8			NO VIRUS ISOLATED	80.1	7.6	4.77	13.0	12.8
200809	8	NO	M	403	3	0.2509	8A400	8A400	2008-09-24	2008-09-27	29.7	19.8	65.0				78.3	13.0	4.46	13.5	11.3
200809	8	NO	F	548	4	0.2854	8AA00	8AA00	2008-09-25	2008-09-29	30.6	7.2	60.6			NO VIRUS ISOLATED	82.0	10.0	4.45	12.4	12.5
200809	8	Y	F	908	4	0.2509	8A700	8A700	2008-09-26	2008-09-30	3.0	24.3	86.0				82.3	8.0	4.53	12.8	12.7	Ampicillin	PENICILLIN	2	4
200809	8	Y	F	1207	2	0.2509	8A700	8A700	2008-09-27	2008-09-29	74.0	11.7	75.5				81.7	7.4	3.94	12.8	10.8	Fluconazole	ANTIFUNGAL	1	0
200810	8	NO	M	1535	5	0.2509	8A700	8A700	2008-09-29	2008-10-04	9.9	20.6	87.6				82.8	7	4.60	12.9	13.3
200810	8	NO	M	265	4	0.2509	8AC00	8AC00	2008-09-30	2008-10-04	23.9	13.5	54.8				75.8	8.6	4.83	12.6	13.2
200810	8	NO	M	422	5	0.2509	8AA00	8AA00	2008-10-02	2008-10-07	2.7	10.1	10.0			ENTEROVIRUS	74.4	3.0	5.03	13.1	12.8
200810	8	NO	F	773	8	0.2509	8A900	8A900	2008-10-02	2008-10-10	18.0	8.5	42.5				77.7	6.0	4.84	14.5	12.5
200810	8	NO	M	1167	4	0.2509	8AA00	8AA00	2008-10-02	2008-10-06	55.9	11.2	78.3			ENTEROVIRUS	78.4	6.9	4.68	13.6	12.3
200810	8	NO	F	561	5	0.2509	8A700	8A700	2008-10-02	2008-10-07	49.8	17.1	67.1			NO VIRUS ISOLATED	80.8	7	5.01	13.2	13.6
200810	8	NO	M	330	2	0.2509	8A400	8A400	2008-10-03	2008-10-05	46.0	11.9	43.0			ENTEROVIRUS	74.9	10.0	4.42	13.5	10.8
200810	8	Y	F	324	5	0.2509	8A500	8A500	2008-10-03	2008-10-08	143.7	28.2	65.0			ENTEROVIRUS	80.5	12.0	4.40	12.7	12.0	Gentamicin	AMINOGLYCOSIDE	2	3
200810	8	Y	F	324	5	0.2509	8A500	8A500	2008-10-03	2008-10-08	143.7	28.2	65.0			ENTEROVIRUS	80.5	12.0	4.40	12.7	12.0	Ampicillin	PENICILLIN	2	13
200810	8	NO	F	913	4	0.2509	8A900	8A900	2008-10-03	2008-10-07	15.4	6.2	53.4				85.0	10.4	4.34	11.7	12.5
200810	8	Y	F	1528	3	0.2509	8AA00	8AA00	2008-10-03	2008-10-06	16.3	8.8	62.0				73.8	4.9	5.27	12.4	13.4
200810	8	NO	F	518	2	0.2509	8A900	8A900	2008-10-04	2008-10-06	9.8	6.8	17.0				78.2	8.0	4.54	13.2	12.1
200810	8	NO	F	812	4	0.2509	8A700	8A700	2008-10-06	2008-10-10	41.6	10.5	50.0				81.2	4.0	4.78	12.4	13.0
200810	8	NO	M	570	2	0.2509	8AA00	8A700	2008-10-06	2008-10-08	19.6	4.9	42.0				78.7	11.0	4.47	12.7	11.8
200810	8	NO	M	463	4	0.2509	8A700	8A700	2008-10-07	2008-10-11	9.8	18.6	54.3				77.8	4.6	4.41	13.6	11.3
200810	8	NO	M	1337	4	0.2509	8A700	8A700	2008-10-07	2008-10-11	160.3	20.1	81.8				84.7	6.5	4.12	12.1	11.7
200810	8	NO	M	843	8	0.2509	8AA00	8AA00	2008-10-09	2008-10-17						HSV-1
200810	8	NO	F	587	3	0.2509	8A700	8A700	2008-10-09	2008-10-12	2.5	10.2	31.8				78.5	6.9	4.52	14.3	11.8
200810	8	Y	F	512	5	0.2509	8A500	8A500	2008-10-09	2008-10-14	128.6	31.4	87.0			ENTEROVIRUS	81.9	10.0	3.92	13.3	11.2	Gentamicin	AMINOGLYCOSIDE	2	4
200810	8	Y	F	512	5	0.2509	8A500	8A500	2008-10-09	2008-10-14	128.6	31.4	87.0			ENTEROVIRUS	81.9	10.0	3.92	13.3	11.2	Ampicillin	PENICILLIN	2	17
200810	8	NO	M	1315	3	0.2509	8A700	8A700	2008-10-09	2008-10-12	1.4	12.9	82.8				77.3	4.8	4.90	12.9	13.7
200810	8	NO	F	515	3	0.2509	8A700	8A700	2008-10-10	2008-10-13	1.9	10.0	40.1				77.0	13.5	4.95	13.3	12.6
200810	8	Y	M	563	8	0.2509	8AC00	8AC00	2008-10-11	2008-10-19	108.3	16.7	70.6				77.0	8.3	4.56	12.3	11.9	Gentamicin	AMINOGLYCOSIDE	3	3
200810	8	Y	M	563	8	0.2509	8AC00	8AC00	2008-10-11	2008-10-19	108.3	16.7	70.6				77.0	8.3	4.56	12.3	11.9	Ampicillin	PENICILLIN	2	12
200810	8	NO	M	1366	2	0.2509	8AA00	8AA00	2008-10-12	2008-10-14	62.6	11.4	63.4			NO VIRUS ISOLATED	81.3	8.2	4.45	12.6	12.8
200810	8	NO	F	2753	2	0.2509	8A700	8A700	2008-10-12	2008-10-14	4.4	8.0	71.1				87.8	9.0	4.41	12.4	13.4
200810	8	NO	M	609	3	0.2509	8A500	8A500	2008-10-13	2008-10-16	2.9	9.8	71.5			ENTEROVIRUS	57.3	9.8	4.97	20.0	8.4
200810	8	NO	F	557	3	0.2509	8A700	8A700	2008-10-13	2008-10-16	33.9	18.3	64.0				78.3	12.0	4.66	12.8	12.4
200810	8	NO	M	422	3	0.2509	8A700	8A700	2008-10-15	2008-10-18	21.4	15.8	70.0				77.0	11.0	4.70	13.7	12.7
200810	8	NO	M	263	2	0.2509	8AA00	8AA00	2008-10-15	2008-10-17	3.3	3.1	31.4				77.9	9.9	4.93	12.4	12.8
200810	8	NO	M	491	2	0.2509	8A500	8A500	2008-10-15	2008-10-17	42.5	9.4	38.5				81.1	11.6	4.35	13.3	11.5
200810	8	NO	M	1211	3	0.2509	8AA00	8AA00	2008-10-15	2008-10-18	3.6	13.7	86.8				77.0	3.8	5.01	13.1	12.9
200810	8	NO	M	221	4	0.2509	8AC00	8AC00	2008-10-15	2008-10-19	28.6	10.1	73.8				75.4	6.3	4.55	13.2	12.1
200810	8	NO	M	350	2	0.2854	8AA00	8AA00	2008-10-16	2008-10-18	9.1	10.1	44.1				78.2	10.1	4.90	12.3	13.0
200810	8	NO	F	1196	5	0.2509	8A900	8A900	2008-10-17	2008-10-22	10.3	5.6	48.0	2.0			81.4	7.0	4.56	12.4	12.4
200810	8	NO	M	718	2	0.2509	8A500	8A500	2008-10-18	2008-10-20	4.6	8.1	49.5				75.0	7.2	5.25	14.0	12.7
200810	8	NO	M	405	6	0.2509	8A700	8A700	2008-10-18	2008-10-24	22.0	10.5	49.9				77.2	3.6	4.87	13.2	12.5
200810	8	NO	F	332	3	0.2854	8A900	8A900	2008-10-18	2008-10-21	1.6	6.9	31.7			NO VIRUS ISOLATED	77.4	4.8	5.05	12.7	13.7
200810	8	NO	F	969	4	0.2854	8A700	8A700	2008-10-18	2008-10-22	1.4	8.4	48.7			NO VIRUS ISOLATED	80.9	6.4	4.56	13.0	12.2
200810	8	NO	M	199	3	0.2509	8A900	8A900	2008-10-18	2008-10-21	7.1	4.4	31.5				77.7	5.5	4.88	13.5	13.4
200810	8	NO	F	548	3	0.2509	8A900	8A900	2008-10-19	2008-10-22	19.3	17.3	58.0				81.3	12.0	4.92	13.0	13.6
200810	8	NO	M	300	3	0.2509	8A900	8A900	2008-10-21	2008-10-24	24.9	15.1	56.4				78.4	7.4	4.26	13.0	11.7
200810	8	NO	M	791	3	0.2509	8A700	8A700	2008-10-21	2008-10-24	16.1	10.5	65.6			ENTEROVIRUS	57.2	10.4	5.38	16.7	9.8
200810	8	NO	M	1317	2	0.2509	8AC00	8AC00	2008-10-21	2008-10-23	53.3	8.8	61.7			NO VIRUS ISOLATED	80.4	4.3	5.04	13.1	13.8
200810	8	NO	M	1676	3	0.2509	8A700	8A700	2008-10-22	2008-10-25	22.3	10.7	85.9				74.6	4.8	4.93	13.0	12.9
200810	8	Y	M	1163	3	0.2509	8A900	8A900	2008-10-22	2008-10-25	55.0	14.9	68.3				81.4	10.1	4.51	13.0	12.2	AUGMENTIN	Penicillin/βlactamase inhibitor	3	12
200810	8	NO	M	547	4	0.2854	8A700	8A700	2008-10-22	2008-10-26	5.6	9.5	75.8				77.3	7.9	4.98	12.8	13.1
200810	8	Y	F	341	7	0.2509	8A900	8A900	2008-10-23	2008-10-30	9.1	18.8	60.0			NO VIRUS ISOLATED	79.4	8.0	4.37	12.2	11.6	Ampicillin	PENICILLIN	3	6
200810	8	NO	M	771	6	0.2854	8A900	8A900	2008-10-24	2008-10-30	3.4	13.2	69.9			NO VIRUS ISOLATED	77.7	7.7	4.71	12.5	12.3
200810	8	Y	M	1177	6	0.2509	8A900	8A900	2008-10-24	2008-10-30	29.1	15.0	82.0			ENTEROVIRUS 71	78.1	7.0	4.84	12.7	12.9	Ampicillin	PENICILLIN	1	9
200810	8	NO	M	619	4	0.2509	8A700	8A700	2008-10-24	2008-10-28	22.5	22.3	65.0				74.9	10.0	4.43	12.5	11.1
200810	8	NO	M	1118	6	0.2509	8A700	8A700	2008-10-24	2008-10-30	79.0	10.7	74.0				81.6	11.0	4.23	12.5	11.4
200810	8	NO	F	514	4	0.2509	8AA00	8AA00	2008-10-25	2008-10-29	1.8	8.8	76.0				79.5	14.0	4.77	12.9	12.8
200810	8	NO	M	1516	3	0.2509	8A900	8A900	2008-10-26	2008-10-29	45.2	14.3	87.0				84.7	4.0	4.24	12.9	11.8
200810	8	NO	F	366	3	0.2509	8A700	8A700	2008-10-26	2008-10-29	5.2	10.2	74.9				74.1	6.6	4.41	16.1	10.8
200810	8	NO	M	522	2	0.2509	8A700	8A700	2008-10-27	2008-10-29	29.9	13.1	54.7				78.9	10.4	4.51	13.3	12.1
200810	8	NO	F	505	3	0.2509	8A600	8A600	2008-10-27	2008-10-30	29.7	11.5	53.4				78.1	7.7	4.11	13.1	10.9
200810	8	NO	M	1567	4	0.2509	8A700	8A700	2008-10-27	2008-10-31	40.5	16.9	83.6				85.4	7.9	3.97	12.7	11.3
200811	8	Y	M	1676	5	0.2509	8AA00	8AA00	2008-10-29	2008-11-03	136.8	10.4	73.1				77.5	8.8	4.22	14.1	10.8	Cefazolin	1' CEPHALOSPORIN	1	7
200811	8	NO	F	356	3	0.2509	8A700	8A700	2008-10-29	2008-11-01	26.9	13.6	72				77.8	11.4	4.10	12.5	11.1
200811	8	NO	M	321	3	0.2509	8AC00	8AC00	2008-10-30	2008-11-02	9.2	20.2	61.0				73.5	9.0	4.80	13.7	11.6
200811	8	NO	M	1236	3	0.2854	8A700	8A700	2008-10-30	2008-11-02	60.1	19.6	83.9				82.5	5.9	4.57	12.6	12.7
200811	8	NO	F	1850	4	0.2509	8A700	8A700	2008-11-01	2008-11-05	3.7	10.5	87.9				84.8	4.1	4.42	12.6	12.9
200811	8	Y	F	1535	3	0.2509	8A900	8A900	2008-11-01	2008-11-04		10.0	76.0				80.3	6.0	4.32	12.3	12.0	AUGMENTIN	Penicillin/βlactamase inhibitor	2	10
200811	8	NO	M	807	2	0.2509	8A600	8A600	2008-11-02	2008-11-04	96.9	10.6	74.4				77.8	10.3	4.33	13.5	11.7
200811	8	NO	M	449	3	0.2509	8AC00	8AC00	2008-11-02	2008-11-05	22.1	14.7	80.0				78.0	7.0	4.54	13.9	12.3
200811	8	Y	F	540	4	0.2509	8A900	8A900	2008-11-02	2008-11-06	22.3	15.0	54.6			NO VIRUS ISOLATED	81.1	7.3	4.29	12.7	11.5	AUGMENTIN	Penicillin/βlactamase inhibitor	2	9
200811	8	NO	F	388	3	0.2854	8A700	8A700	2008-11-03	2008-11-06	1.3	16.1	23.0				81.4	10.0	4.69	12.4	12.7
200811	8	NO	M	335	2	0.2509	8A600	8A600	2008-11-03	2008-11-05	24.5	5.9	47.0	7.0			63.2	11.0	5.11	13.6	10.1
200811	8	NO	M	462	3	0.2509	8AC00	8AC00	2008-11-04	2008-11-07	22.9	13.2	78.0	1.0			61.4	4.0	4.48	18.6	8.6
200811	8	NO	M	845	5	0.2509	8A700	8A700	2008-11-04	2008-11-09	15.2	6.6	59.9				81.2	8.6	4.41	12.6	12.0
200811	8	NO	M	1027	4	0.2509	8A900	8A900	2008-11-05	2008-11-09	17.5	7.0	51.6				83.2	9.8	4.40	12.2	12.5
200811	8	NO	M	484	2	0.2854	8A600	8A600	2008-11-05	2008-11-07	19.5	13.2	64.0				82.2	5.0	4.21	13.0	11.4
200811	8	NO	M	925	4	0.2509	8A700	8A700	2008-11-06	2008-11-10	99.8
200811	8	Y	M	824	4	0.2509	8A800	8A800	2008-11-06	2008-11-10	4.5	12.6	68.2				81.8	9.0	3.90	12.3	11.4	Ampicillin	PENICILLIN	3	16
200811	8	NO	M	457	4	0.2509	8A700	8A700	2008-11-06	2008-11-10	2.0	11.2	52.7				79.9	5.4	4.58	13.7	12.4
200811	8	Y	F	265	4	0.2509	8A500	8A500	2008-11-07	2008-11-11	11.8	20.6	58.5	2.0			78.7	16.0	3.85	12.9	10.4	Cefazolin	1' CEPHALOSPORIN	2	6
200811	8	NO	M	642	3	0.2509	8A500	8A500	2008-11-08	2008-11-11	14.4	11.2	77.1				76.3	7.5	4.64	12.6	12.5
200811	8	NO	M	575	3	0.2509	8A700	8A700	2008-11-10	2008-11-13	7.4	15.0	81.7				76.1	5.2	4.60	12.8	12.4
200811	8	NO	M	2012	2	0.2509	8AA00	8AA00	2008-11-10	2008-11-12	79.3	7.9	79.0				82.1	6.0	4.03	13.1	10.5
200811	8	NO	M	756	2	0.2854	8AA00	8AA00	2008-11-11	2008-11-13	17.7	14.2	68.8			NO VIRUS ISOLATED	58.1	9.1	5.82	18.6	10.7
200811	8	NO	M	317	1	0.2509	8A200	8A200	2008-11-11	2008-11-12	1.2	7.8	9.7				76.9	9.5	4.81	13.6	12.6
200811	8	NO	M	263	3	0.2509	8A700	8A700	2008-11-11	2008-11-14	1.9	4.1	36.9				79.7	11.2	4.98	13.8	13.3
200811	8	Y	F	3171	5	0.2509	8A800	8A800	2008-11-16	2008-11-21	69.2	15.1	70.2			HSV 1	79.0	7.0	4.33	12.0	11.8	Gentamicin	AMINOGLYCOSIDE	2	4
200811	8	Y	F	3171	5	0.2509	8A800	8A800	2008-11-16	2008-11-21	69.2	15.1	70.2			HSV 1	79.0	7.0	4.33	12.0	11.8	Cefazolin	1' CEPHALOSPORIN	2	10
200811	8	NO	F	1114	3	0.2509	8A700	8A700	2008-11-18	2008-11-21	10.9	7.3	41.3				81.9	7.3	4.25	13.1	11.8
200811	8	NO	F	843	2	0.2509	8A700	8A700	2008-11-19	2008-11-21	11.4	9.4	65.3				81.5	9.1	4.26	12.4	12.1
200811	8	NO	M	1532	2	0.2509	8AA00	8AA00	2008-11-20	2008-11-22	29.9	8.5	50.1				83.1	7.2	4.14	13.1	11.7
200811	8	NO	M	521	3	0.2509	8A700	8A700	2008-11-20	2008-11-23	10.3	9.7	68.1				76.4	7.8	5.04	13.5	13.2
200811	8	NO	M	137	2	0.2509	8A900	8A900	2008-11-21	2008-11-23	14.4	7.1	18.4				78.6	15.4	4.58	12.2	12.4
200811	8	NO	M	669	4	0.2509	8A900	8A900	2008-11-25	2008-11-29	10.9	11.9	80.9				78.8	7.4	4.49	13.0	11.9
200812	8	Y	M	785	4	0.2509	8A900	8A900	2008-11-30	2008-12-04	109.9	13.0	50.0				62.1	7.0	5.59	15.3	11.2	Cefazolin	1' CEPHALOSPORIN	1	2
200812	8	Y	M	785	4	0.2509	8A900	8A900	2008-11-30	2008-12-04	109.9	13.0	50.0				62.1	7.0	5.59	15.3	11.2	AUGMENTIN	Penicillin/βlactamase inhibitor	2	9
200812	8	NO	M	660	3	0.2509	8A700	8A700	2008-12-02	2008-12-05	114.8	12.7	67.0	2.0			77.8	9.0	4.77	13.7	12.3
200812	8	NO	M	3148	5	0.2509	8A900	8A900	2008-12-02	2008-12-07	24.2	12.0	77.5				82.4	8.4	4.08	12.2	11.8
200812	8	Y	M	943	3	0.2509	8A800	8A800	2008-12-06	2008-12-09	38.7	12.6	75.5			NO VIRUS ISOLATED	79.3	6.4	5.07	12.5	14.2	Cefazolin	1' CEPHALOSPORIN	2	7
200812	8	NO	M	2019	6	0.2509	8A500	8A500	2008-12-06	2008-12-12	36.0	20.5	83.2				83.3	10.3	4.43	12.8	12.7
200812	8	NO	F	379	3	0.2854	8AA00	8AA00	2008-12-07	2008-12-10		9.5	35.1			NO VIRUS ISOLATED	78.6	8.0	5.19	12.7	13.7
200812	8	NO	M	1791	3	0.2509	8A900	8A900	2008-12-10	2008-12-13	2.0	9.9	77.1				78.8	8.4	4.95	12.1	13.4
200812	8	NO	M	558	2	0.2509	8A400	8A400	2008-12-11	2008-12-13	51.2	16.5	66.0				74.4	4.0	4.69	13.0	11.4
200812	8	NO	M	380	5	0.2854	8AA00	8AA00	2008-12-11	2008-12-16						ENTEROVIRUS COX.A2
200812	8	NO	M	1737	5	0.2509	8A700	8A700	2008-12-12	2008-12-17	33.4	15.7	92.2				78.6	3.2	5.00	12.4	13.6
200812	8	NO	M	356	5	0.2509	8AA00	8AA00	2008-12-16	2008-12-21	66.6	11.4	40				66.1	11.6	4.98	15.0	10.8
200812	8	NO	M	254	3	0.2509	8A800	8A800	2008-12-19	2008-12-22	2.3	17.5	21.6				81.6	3.8	4.89	12.9	13.5
200812	8	NO	F	188	3	0.2509	8A700	8A700	2008-12-20	2008-12-23	1.7	5.4	25.6				85.5	6.3	3.51	12.5	9.9
200812	8	NO	F	406	2	0.2509	8AA00	8AA00	2008-12-21	2008-12-23						NO VIRUS ISOLATED
200812	8	NO	F	1528	2	0.2509	8A700	8A700	2008-12-25	2008-12-27		9.7	75.0	2.0			86.7	7.0	4.07	11.8	12.0
200812	8	NO	F	668	4	0.2509	8A700	8A700	2008-12-26	2008-12-30	49.6	19.9	75.0				78.6	12.0	5.14	12.8	13.7
200901	8	NO	M	342	6	0.2854	8A700	8A900	2008-12-26	2009-01-01	6.2	10.2	56.1				80.6	9.7	4.38	13.8	11.5
200901	8	NO	F	376	2	0.2509	8A700	8A700	2008-12-30	2009-01-01	29.3	19.4	58.4				79.6	11.7	5.01	13.6	13.5
200901	8	NO	M	1325	4	0.2509	8A700	8A700	2009-01-03	2009-01-07	10.6	12.9	73.0			ENTEROVIRUS COX.A5	80.9	8.0	4.86	13.7	13.4
200901	8	NO	F	321	2	0.2509	8A900	8A900	2009-01-05	2009-01-07	3.3	2.3	55.0			NO VIRUS ISOLATED	76.5	4.0	4.52	13.4	11.6
200901	8	NO	F	337	3	0.2509	8AC00	8AC00	2009-01-06	2009-01-09	14.0	9.8	37.4				81.7	7.9	4.21	13.0	11.3
200901	8	NO	M	1581	3	0.2854	8AC00	8AC00	2009-01-06	2009-01-09	65.1	7.9	52.0	1.0			82.5	5.0	4.41	12.1	12.3
200901	8	Y	F	1045	6	0.2509	8AA00	8AA00	2009-01-07	2009-01-13		17.4	71.4				83.0	11.8	3.94	12.9	10.9	Cefazolin	1' CEPHALOSPORIN	1	4
200901	8	Y	F	332	4	0.2509	8A400	8A400	2009-01-10	2009-01-14	57.1	8.9	72.0				80.6	11.0	4.74	13.6	12.9	Cefazolin	1' CEPHALOSPORIN	1	3
200901	8	NO	M	944	5	0.2509	8A900	8A900	2009-01-12	2009-01-17	21.6	14.6	78.0				76.7	7.1	4.73	13.3	12.7
200901	8	Y	M	750	6	0.2854	8A900	8A900	2009-01-14	2009-01-20	17.5	8.4	70.9				80.6	7.5	5.09	12.5	14.7	Ampicillin	PENICILLIN	2	9
200901	8	NO	M	686	5	0.2509	8A900	8A900	2009-01-14	2009-01-19	26.6	14.8	49.0				80.2	10.0	4.64	12.5	12.2
200901	8	NO	F	634	3	0.2509	8A700	8A700	2009-01-28	2009-01-31	17.4	12.7	63.3				78.9	7.1	4.88	12.2	12.9
200902	8	NO	F	717	6	0.2509	8A700	8A700	2009-01-30	2009-02-05
200902	8	NO	F	188	3	0.2509	8A700	8A700	2009-01-31	2009-02-03	37.4	9.1	53.0				78.4	8.0	4.44	12.9	11.6
200902	8	Y	M	1161	5	0.2509	8A800	8A800	2009-01-31	2009-02-05	52.8	11.6	73.9				78.0	11.8	5.05	12.3	13.6	Ampicillin	PENICILLIN	2	9
200902	8	NO	F	696	3	0.2509	8A800	8A800	2009-02-01	2009-02-04	4.9	8.5	43.5				81.8	6.3	4.33	12.7	13.1
200902	8	NO	M	689	3	0.2854	8AA00	8AA00	2009-02-04	2009-02-07	0.2	16.4	77.6				79.7	8.2	4.23	14.2	11.1
200902	8	NO	M	954	6	0.2509	8A700	8A700	2009-02-04	2009-02-10
200902	8	NO	M	273	3	0.2509	8AA00	8AA00	2009-02-07	2009-02-10	9.8	12.7	52				75.3	5.4	4.50	14.1	11.2
200902	8	NO	M	455	3	0.2509	8A500	8A500	2009-02-12	2009-02-15	11.1	9.4	46.0				78.3	14.8	4.38	13.4	11.8
200902	8	NO	F	2567	2	0.2509	8A700	8A700	2009-02-18	2009-02-20						ADENOVIRUS
200902	8	NO	F	717	2	0.2509	8A900	8A900	2009-02-22	2009-02-24	77.2	11.2	46.3				81.6	7.1	4.34	12.7	12.1
200902	8	NO	F	170	4	0.2509	8A600	8A600	2009-02-22	2009-02-26	61.5	8.0	56.1				76.5	11.9	4.26	12.4	10.8
200902	8	NO	M	2435	5	0.2509	8A200	8A200	2009-02-23	2009-02-28	30.1	12.9	66.9				81.4	11.9	4.42	12.9	12.4
200903	8	Y	M	1767	11	0.2509	8A400	8AA00	2009-02-22	2009-03-05	17.0	4.0	44.0				83.4	7.0	4.33	13.2	12.4	AUGMENTIN	Penicillin/βlactamase inhibitor	1	4
200903	8	NO	M	1917	3	0.2509	8A800	8A800	2009-03-04	2009-03-07	26.6	8.7	76.9			NO VIRUS ISOLATED	80.1	6.3	4.83	14.0	12.9
200903	8	Y	M	53	7	0.2509	8AC00	8AC00	2009-03-06	2009-03-13	2.9	15.3	33				87.7	7.6	3.83	14.3	11.8	Ampicillin	PENICILLIN	2	12
200903	8	Y	M	53	7	0.2509	8AC00	8AC00	2009-03-06	2009-03-13	2.9	15.3	33				87.7	7.6	3.83	14.3	11.8	Gentamicin	AMINOGLYCOSIDE	2	3
200903	8	NO	F	406	2	0.2509	8A700	8A700	2009-03-07	2009-03-09	50.8	17.3	56.6				79.5	6	4.78	12.8	12.5
200903	8	NO	M	690	3	0.2509	8A700	8A700	2009-03-09	2009-03-12	18.9	14.2	49.0				78.6	10.0	4.43	13.6	12.0
200903	8	NO	F	485	3	0.2509	8A700	8A700	2009-03-10	2009-03-13	31.1	14.2	62.4				80.4	7.8	4.39	13.7	11.6
200903	8	Y	F	322	5	0.2509	8AA00	8AA00	2009-03-11	2009-03-16	13.6	8.2	60.3			INFLUENZA A	80.3	10.9	4.67	12.6	12.7	Ampicillin	PENICILLIN	1	1
200903	8	NO	M	210	3	0.2509	8A900	8A900	2009-03-11	2009-03-14	26.2	12.5	47.5				70.3	5	4.54	15.9	10.8
200903	8	NO	M	1153	2	0.2509	8A200	8A200	2009-03-11	2009-03-13	17.6	18.1	80.0				75.0	8.0	4.88	12.2	13.3
200903	8	NO	F	521	3	0.2509	8A200	8A200	2009-03-12	2009-03-15	18.0	10.4	53.1				77.8	7.9	4.72	13.0	12.3
200903	8	NO	F	1914	2	0.2509	8A700	8A700	2009-03-16	2009-03-18	30.6	10.8	61.9				82.8	8.0	4.13	12.2	11.4
200903	8	Y	M	1097	5	0.2509	8A500	8A500	2009-03-18	2009-03-23												Oxacillin	PENICILLIN	2	7
200903	8	Y	M	1097	5	0.2509	8A500	8A500	2009-03-18	2009-03-23												CEFTRIAXONE	3' CEPHALOSPORIN	2	5
200903	8	NO	F	285	3	0.2509	8A600	8A700	2009-03-18	2009-03-21	58.6	11.5	56.4			NO VIRUS ISOLATED	77.9	6.2	4.21	13.3	10.6
200903	8	NO	F	446	2	0.2854	8A700	8A700	2009-03-19	2009-03-21	14.2	11.8	30.9				60.1	5.3	5.31	16.1	10.3
200903	8	NO	M	1243	1	0.2509	8A200	8A200	2009-03-20	2009-03-21	55.8	5.9	36.6				78.1	9.6	4.75	12.9	12.6
200903	8	NO	F	251	3	0.2509	8A500	8A500	2009-03-21	2009-03-24	33.3
200903	8	NO	F	1124	4	0.2854	8A900	8A900	2009-03-23	2009-03-27	25.3	18.2	79.4				82.7	10.1	4.33	13.3	12.0
200903	8	NO	M	413	3	0.2509	8A900	8A900	2009-03-26	2009-03-29	41.7	12.0	54.4				79.6	7.5	4.22	13.8	11.1
200903	8	NO	F	810	2	0.2854	8A700	8A700	2009-03-26	2009-03-28	13.5	12.9	72.8				81.6	9.4	4.46	13.6	12.0
200903	8	NO	M	2366	2	0.2509	8A600	8A600	2009-03-26	2009-03-28	8.1	15.3	82.0			NO VIRUS ISOLATED	81.2	10.7	4.14	12.7	11.3
200903	8	NO	F	762	4	0.2509	8A700	8A700	2009-03-27	2009-03-31	0.8	8.9	61.3				82.0	6.3	4.22	12.7	11.7
200903	8	NO	M	741	3	0.2509	8A900	8A900	2009-03-27	2009-03-30	47.8	10.7	77.7				78.9	7.2	4.65	12.6	12.6
200903	8	NO	F	590	3	0.2509	8A900	8A900	2009-03-27	2009-03-30	43.6	8.9	70.0				78.6	7.4	4.59	12.8	11.9
200903	8	NO	M	749	3	0.2509	8A700	8A700	2009-03-27	2009-03-30	23.5	12.4	76.0				78.0	13.0	5.23	13.2	14.0
200903	8	NO	M	219	4	0.2509	8A700	8A700	2009-03-27	2009-03-31	20.7	8.4	39.8				70.3	10.5	4.65	15.4	10.9
200903	8	NO	F	949	2	0.2509	8A700	8A700	2009-03-28	2009-03-30	7.4	7.4	34.3				78.2	5.5	4.50	12.8	12.1
200904	8	NO	M	174	4	0.2509	8A900	8A900	2009-03-29	2009-04-02	6.7	18.1	50.5				75.9	8.2	4.93	13.8	13.2
200904	8	NO	M	2786	2	0.2509	8A700	8A700	2009-03-30	2009-04-01	14.4	11.7	84.2				77.8	4.5	4.32	12.4	11.5
200904	8	NO	M	1662	3	0.2854	8AA00	8AA00	2009-03-30	2009-04-02	9.4	14.3	81.4			NO VIRUS ISOLATED	81.7	6.9	4.58	12.7	12.5
200904	8	NO	M	552	3	0.2509	8A800	8A800	2009-03-30	2009-04-02	6.6	8.4	36.7			CYTOMEGALOVIRUS	74.3	5.6	4.40	14.0	11.2
200904	8	Y	F	1315	3	0.2509	8A900	8A900	2009-04-01	2009-04-04	96.0	18.7	62.3				84.3	15.9	4.59	13.2	13.1	AUGMENTIN	Penicillin/βlactamase inhibitor	2	9
200904	8	Y	F	1315	3	0.2509	8A900	8A900	2009-04-01	2009-04-04	96.0	18.7	62.3				84.3	15.9	4.59	13.2	13.1	Cefazolin	1' CEPHALOSPORIN	1	3
200904	8	NO	M	474	8	0.2509	8A900	8A900	2009-04-01	2009-04-09	26.2	21.2	69.1				61.6	13.7	5.54	15.5	10.8
200904	8	NO	M	1562	1	0.2509	8AA00	8AA00	2009-04-02	2009-04-03	27.0	13.8	51.7				60.8	7.2	5.92	14.9	11.3
200904	8	NO	M	931	5	0.2854	8AA00	8AA00	2009-04-02	2009-04-07	55.6	10.8	78.7				60.0	7.9	5.10	16.4	9.7
200904	8	NO	M	1612	4	0.2509	8AA00	8AA00	2009-04-03	2009-04-07	13.3	23.1	91.0				84.5	4.0	4.45	13.3	12.8
200904	8	NO	M	136	2	0.2509	8AA00	8AA00	2009-04-04	2009-04-06	9.4
200904	8	NO	F	1463	5	0.2854	8A900	8A900	2009-04-04	2009-04-09	31.7	15.6	71.9				78.5	7.1	4.66	13.1	12.2
200904	8	NO	F	916	3	0.2509	8AC00	8AC00	2009-04-05	2009-04-08	14.0	11.3	88.0			NO VIRUS ISOLATED	76.1	4.0	4.64	12.9	12.1
200904	8	NO	F	459	2	0.2509	8A900	8A900	2009-04-06	2009-04-08	42.4	9.7	48.5				84.3	5.6	4.21	13.2	11.7
200904	8	Y	M	1382	4	0.2509	8A600	8A600	2009-04-06	2009-04-10	151.6											Cefazolin	1' CEPHALOSPORIN	3	11
200904	8	NO	M	548	3	0.2509	8A700	8A700	2009-04-06	2009-04-09	16.5	15.3	37.8				74.1	8.9	4.78	13.1	11.7
200904	8	NO	F	273	3	0.2509	8A700	8A700	2009-04-07	2009-04-10	31.3	11.6	47.0			ENTEROVIRUS COX.A6	80.9	9.0	4.29	12.6	11.8
200904	8	NO	M	2571	1	0.2509	8A900	8A900	2009-04-07	2009-04-08	49.8	7.9	76.2				88.1	3.9	4.20	14.1	12.0
200904	8	NO	F	646	3	0.2509	8A700	8A700	2009-04-07	2009-04-10	18.5	17.7	68.0				58.6	7.0	6.43	15.9	12.2
200904	8	NO	M	651	3	0.2509	8A900	8A900	2009-04-08	2009-04-11	48.0	15.7	66.0				78.9	13.0	4.83	13.1	13.0
200904	8	NO	F	574	3	0.2509	8A700	8A700	2009-04-08	2009-04-11	17.2	16.2	71.5				74.6	10.9	4.88	13.2	12.8
200904	8	NO	M	497	5	0.2509	8AA00	8AA00	2009-04-09	2009-04-14	15.2	6.5	46.5				79.0	12.1	4.19	14.6	10.7
200904	8	NO	F	750	4	0.2854	8AA00	8AA00	2009-04-09	2009-04-13	44.5	14.0	54.8			NO VIRUS ISOLATED	79.6	6.8	4.60	13.4	12.1
200904	8	NO	M	756	4	0.2509	8A700	8A700	2009-04-09	2009-04-13	41.4	9.9	85.8				80.7	5.5	4.35	12.7	11.9
200904	8	NO	F	472	3	0.2509	8A700	8A700	2009-04-10	2009-04-13	25.3	11.1	63.4				77.1	7.6	4.24	14.5	10.7
200904	8	NO	M	498	2	0.2509	8A800	8A800	2009-04-10	2009-04-12	40.2	15.1	70.6			NO VIRUS ISOLATED	74.5	9.5	4.79	13.6	12.1
200904	8	NO	M	2095	3	0.2509	8AA00	8AA00	2009-04-10	2009-04-13	60.2	14.2	80.6				76.9	7.8	4.55	12.9	11.9
200904	8	Y	M	1206	3	0.2509	8A700	8A700	2009-04-11	2009-04-14	28.5	15.7	83.7				78.1	5.2	4.48	12.9	11.8	Cefazolin	1' CEPHALOSPORIN	1	4
200904	8	NO	F	404	9	0.2509	8A900	8A900	2009-04-11	2009-04-20	24.5	10.1	62				85.0	6.5	4.32	12.0	12.5
200904	8	NO	F	1084	3	0.2509	8AA00	8AA00	2009-04-11	2009-04-14	3.1	7.8	71.4				82.7	4.3	3.98	12.6	11.0
200904	8	NO	F	419	4	0.2509	8A700	8A700	2009-04-11	2009-04-15	44.5	11.8	53.8				63.1	9	4.77	14.4	9.6
200904	8	NO	M	128	3	0.2854	8A900	8A900	2009-04-12	2009-04-15	1.0	5.4	35.5				74.7	12.9	4.47	12.4	11.3
200904	8	Y	F	1637	3	0.2509	8A900	8A900	2009-04-12	2009-04-15	116.7	22.7	86.6				81.9	8.2	4.59	12.2	12.8	Ampicillin	PENICILLIN	1	4
200904	8	Y	F	1637	3	0.2509	8A900	8A900	2009-04-12	2009-04-15	116.7	22.7	86.6				81.9	8.2	4.59	12.2	12.8	Cefazolin	1' CEPHALOSPORIN	1	1
200904	8	Y	F	1637	3	0.2509	8A900	8A900	2009-04-12	2009-04-15	116.7	22.7	86.6				81.9	8.2	4.59	12.2	12.8	Ampicillin	PENICILLIN	2	5
200904	8	NO	F	843	4	0.2509	8A900	8A900	2009-04-13	2009-04-17	18.5	8.1	47.4				77.4	11.8	4.43	13.0	12.1
200904	8	NO	M	1187	4	0.2509	8A800	8A800	2009-04-13	2009-04-17	16.3	8.2	47.8			NO VIRUS ISOLATED	74.1	5.9	4.82	13.3	11.8
200904	8	NO	M	704	1	0.2509	8AA00	8AA00	2009-04-13	2009-04-14	3.9	11.4	57.5				78.6	8.2	4.96	12.5	13.2
200904	8	NO	M	769	5	0.2509	8A700	8A900	2009-04-13	2009-04-18	8.8	16.1	75.2			ENTEROVIRUS COX.A6	73.4	6.6	5.11	14.7	12.5
200904	8	NO	M	268	3	0.2509	8A700	8A700	2009-04-14	2009-04-17	26.5	18.2	77.0				76.3	9.0	4.68	14.2	11.4
200904	8	NO	M	335	2	0.2509	8A500	8A500	2009-04-15	2009-04-17	19.6	11.0	57.7				80.0	10.2	4.51	12.2	12.2
200904	8	Y	F	617	4	0.2509	8A700	8A900	2009-04-15	2009-04-19	54.0	16.1	73.0			ENTEROVIRUS COX.A6	75.7	8.0	4.16	14.4	11.0	Cefazolin	1' CEPHALOSPORIN	1	1
200904	8	NO	F	1894	5	0.2509	8A800	8A800	2009-04-17	2009-04-22	67.6	11.8	79.9			ENTEROVIRUS COX.A6	85.0	6.8	4.08	12.6	11.5
200904	8	NO	F	597	4	0.2509	8A700	8A700	2009-04-17	2009-04-21	45.9	13.4	55.0				80.1	13.0	4.17	13.3	11.1
200904	8	Y	M	1499	4	0.2509	8A900	8A900	2009-04-17	2009-04-21	162.5	15.2	71.0				78.1	8.0	4.20	14.1	11.0	CEFTRIAXONE	3' CEPHALOSPORIN	1	10
200904	8	Y	M	1499	4	0.2509	8A900	8A900	2009-04-17	2009-04-21	162.5	15.2	71.0				78.1	8.0	4.20	14.1	11.0	Cefazolin	1' CEPHALOSPORIN	1	2
200904	8	NO	M	661	10	0.2509	8A700	8A700	2009-04-18	2009-04-28	27.7	17.9	62.0	1.0		ENTEROVIRUS COX.B1	79.3	10.0	5.13	13.2	13.6
200904	8	NO	F	1671	5	0.2509	8A900	8A900	2009-04-18	2009-04-23	54.8	14.3	87.5				60.9	5.2	5.76	14.9	11.1
200904	8	NO	M	1143	2	0.2509	8A900	8A900	2009-04-19	2009-04-21	8.3	15.5	85.6				55.9	7.6	5.99	15.1	11.1
200904	8	NO	M	394	3	0.2509	8A800	8A800	2009-04-19	2009-04-22	2.4	10.0	58.0				83.2	9.6	4.69	13.0	12.9
200904	8	NO	M	863	3	0.2509	8A200	8A200	2009-04-19	2009-04-22	51.6	11.5	71.3				79.3	8.6	4.40	12.8	11.8
200904	8	NO	F	755	4	0.2854	8A200	8A200	2009-04-20	2009-04-24	60.5	17.0	81.1				79.9	7.1	4.62	12.1	12.4
200904	8	Y	M	816	6	0.2509	8A700	8A700	2009-04-20	2009-04-26	14.8	18.9	33.0				49.5	11.0	5.45	21.2	8.4	Cefazolin	1' CEPHALOSPORIN	3	6
200904	8	NO	M	788	2	0.2509	8A500	8A500	2009-04-21	2009-04-23	63.6	25.7	65.5	0.5			73.5	15.5	5.17	13.4	12.6
200904	8	NO	M	729	2	0.2854	8A700	8A700	2009-04-22	2009-04-24	32.9	19.4	60.0				77.1	8.0	4.84	13.6	12.5
200904	8	NO	M	503	2	0.2854	8A700	8A700	2009-04-22	2009-04-24	63.9	12.5	62.6				82.8	12.4	4.66	13.5	13.2
200904	8	Y	F	640	3	0.2509	8A200	8A200	2009-04-23	2009-04-26	65.3	21.1	79.0				75.0	5.0	4.76	16.1	12.0	Cefazolin	1' CEPHALOSPORIN	3	5
200904	8	NO	F	1258	3	0.2854	8A700	8A700	2009-04-23	2009-04-26	52.3	22.0	88.0				82.7	6.0	4.28	13.0	12.3
200904	8	NO	F	5199	1	0.2509	8AA00	8AA00	2009-04-24	2009-04-25	76.8	5.5	85.9				86.5	5.8	4.73	12.7	13.4
200904	8	NO	M	241	3	0.2854	8A500	8A500	2009-04-24	2009-04-27	9.2	22.0	65.5				55.0	8.5	5.58	18.2	9.8
200904	8	NO	F	747	1	0.2509	8A800	8A800	2009-04-24	2009-04-25	49.5	12.9	78.4				77.3	9.8	4.22	13.5	11.1
200904	8	NO	M	1396	5	0.2509	8A300	8A300	2009-04-24	2009-04-29	78.5	11.3	77.2				80.6	6.8	4.32	12.7	12.0
200904	8	Y	M	602	4	0.2509	8A800	8A800	2009-04-24	2009-04-28	5.6	19.3	74.1			ENTEROVIRUS COX.A6	70.0	6	4.86	13.1	11.5	AUGMENTIN	Penicillin/βlactamase inhibitor	2	7
200904	8	NO	F	377	3	0.2509	8A700	8A700	2009-04-24	2009-04-27	107.6	17.1	60.8				79.9	9.6	4.67	14.4	12.3
200904	8	NO	F	834	3	0.2509	8A700	8A700	2009-04-24	2009-04-27	20.4	5.7	56.3				78.9	9.4	4.54	11.7	12.4
200904	8	NO	F	719	3	0.2854	8A900	8A900	2009-04-25	2009-04-28	57.8	15.1	66.4				78.5	8.2	4.93	13.7	13.0
200904	8	Y	M	535	5	0.2509	8A700	8A700	2009-04-25	2009-04-30	10.7	5.2	37.4				80.8	13.8	4.75	12.6	13.1	Ampicillin	PENICILLIN	2	10
200904	8	NO	M	374	3	0.2509	8A700	8A700	2009-04-25	2009-04-28	28.8	13.2	58.8				74.7	8.8	4.51	12.9	11.8
200904	8	NO	M	673	4	0.2509	8A900	8A900	2009-04-25	2009-04-29	14.0	15.5	63.4				79.1	6.7	4.79	13.2	12.5
200904	8	Y	M	519	3	0.2509	8A800	8A800	2009-04-26	2009-04-29	157.8	25.0	74.0	2.0			80.0	14.0	4.61	14.3	12.0	Ampicillin	PENICILLIN	2	7
200904	8	Y	M	519	3	0.2509	8A800	8A800	2009-04-26	2009-04-29	157.8	25.0	74.0	2.0			80.0	14.0	4.61	14.3	12.0	Cefuroxime	2' CEPHALOSPORIN	1	1
200904	8	NO	F	293	3	0.2509	8A700	8A700	2009-04-26	2009-04-29	12.5	15.0	53.0				76.6	10.0	4.53	13.6	11.5
200904	8	NO	F	458	3	0.2509	8A900	8A900	2009-04-27	2009-04-30	26.8	15.1	58				82.5	10.8	4.18	14.1	11.3
200905	8	NO	M	2201	3	0.2509	8A900	8A900	2009-04-28	2009-05-01	7.0	14.3	88.5				85.9	5.7	4.26	12.7	12.6
200905	8	NO	M	628	5	0.2509	8A800	8A800	2009-04-28	2009-05-03	25.5	14.0	74.0				76.7	6.0	5.50	13.0	14.1
200905	8	NO	M	2021	5	0.2509	8A800	8A800	2009-04-28	2009-05-03						ENTEROVIRUS COX.A6
200905	8	NO	M	542	3	0.2509	8A700	8A700	2009-04-28	2009-05-01	16.3
200905	8	NO	M	1149	4	0.2509	8A800	8A800	2009-04-29	2009-05-03	33.8	12.5	83.5			ENTEROVIRUS COX.A6	80.6	6.3	4.33	12.4	12.2
200905	8	NO	M	1798	2	0.2509	8A900	8A900	2009-04-29	2009-05-01	23.9	15.0	73.6				80.7	9.5	4.67	13.8	13.0
200905	8	NO	M	792	2	0.2509	8A700	8A700	2009-04-30	2009-05-02	5.7	9.5	65.0				80.5	4.0	4.56	12.6	12.4
200905	8	NO	M	285	3	0.2509	8AA00	8AA00	2009-04-30	2009-05-03	50.4	19.3					79.7		4.62	13.1	12.0
200905	8	NO	F	1014	3	0.2509	8A600	8A600	2009-04-30	2009-05-03	19.2	10.3	65.5				83.7	7.7	4.06	12.3	11.9
200905	8	NO	M	1677	3	0.2509	8A700	8A700	2009-04-30	2009-05-03	3.2	8.8	64.1				86.0	8.9	4.42	12.7	12.8
200905	8	NO	F	755	5	0.2509	8A700	8A700	2009-05-01	2009-05-06	75.0	9.6	62.0	1.0		NO VIRUS ISOLATED	76.4	20.0	4.84	12.6	12.6
200905	8	NO	M	931	4	0.2509	8A600	8A600	2009-05-02	2009-05-06	17.2	13.7	54.2				78.4	6.6	4.40	12.5	12.0
200905	8	NO	F	633	8	0.2509	8A700	8A700	2009-05-03	2009-05-11	129.8	21.7	67.0				81.4	10.0	4.24	13.7	11.4
200905	8	NO	F	399	4	0.2854	8A800	8A800	2009-05-04	2009-05-08	22.2	8.1	61.1				73.4	7.0	4.81	12.4	11.7
200905	8	NO	F	1237	2	0.2509	8A800	8A800	2009-05-04	2009-05-06	2.1	12.8	77.7			NO VIRUS ISOLATED	76.7	4.4	4.94	13.3	12.9
200905	8	NO	M	576	4	0.2509	8A700	8A700	2009-05-04	2009-05-08	52.4	20.1	83.0				60.4	9.0	5.61	15.1	10.7
200905	8	NO	F	1040	3	0.2509	8A700	8A700	2009-05-04	2009-05-07	5.6	10.3	46.1				83.1	7.9	4.50	12.2	12.8
200905	8	NO	F	1156	4	0.2854	8A700	8A700	2009-05-04	2009-05-08	41.3	15.7	74.0				84.2	7.0	4.06	12.6	11.3
200905	8	Y	F	704	3	0.2509	8A900	8A900	2009-05-05	2009-05-08	96.6	20.1	81.0	2.0			81.3	6.0	4.64	13.6	12.4	AUGMENTIN	Penicillin/βlactamase inhibitor	3	10
200905	8	Y	F	704	3	0.2509	8A900	8A900	2009-05-05	2009-05-08	96.6	20.1	81.0	2.0			81.3	6.0	4.64	13.6	12.4	Ampicillin	PENICILLIN	1	0
200905	8	Y	M	927	6	0.2509	8A200	8A200	2009-05-05	2009-05-11	100.1	15.9	64.0				73.8	10.0	4.54	14.0	11.1	Cefazolin	1' CEPHALOSPORIN	2	5
200905	8	NO	F	169	3	0.2509	8A700	8A700	2009-05-06	2009-05-09	32.5	15.9	69.9				84.4	9.9	4.63	13.1	12.7
200905	8	Y	M	1530	2	0.2854	8A400	8A400	2009-05-06	2009-05-08				1.0		NO VIRUS ISOLATED						Penicillin g	PENICILLIN	2	4
200905	8	NO	M	522	4	0.2854	8A700	8A700	2009-05-07	2009-05-11	14.7	9.6	31.0				84.9	4.0	4.45	13.7	12.6
200905	8	Y	M	129	4	0.2509	8AA00	8AA00	2009-05-07	2009-05-11	2.7	3.6	5.0			NO VIRUS ISOLATED	76.5	47.0	4.68	11.6	12.5	CEFTRIAXONE	3' CEPHALOSPORIN	2	4
200905	8	NO	M	1611	3	0.2509	8A700	8A700	2009-05-08	2009-05-11	55.8	17.4	91.3				82.6	4.3	4.54	12.8	12.7
200905	8	NO	F	441	3	0.2509	8A900	8A900	2009-05-08	2009-05-11	11.0	6.4	35.6			NO VIRUS ISOLATED	80.7	9.5	4.92	13.6	13.4
200905	8	NO	F	658	3	0.2509	8A700	8A700	2009-05-08	2009-05-11	7.3	13.8	72.9			ENTEROVIRUS	60.2	5.2	6.33	14.9	12.2
200905	8	NO	M	1503	3	0.2509	8A900	8A900	2009-05-08	2009-05-11	47.3	12.9	70.6				79.6	6.9	5.05	12.5	13.2
200905	8	Y	M	692	13	0.2509	8A700	8A700	2009-05-09	2009-05-22	133.3	12.1	74.9			NO VIRUS ISOLATED	76.7	5.1	4.84	13.5	12.6	Cefazolin	1' CEPHALOSPORIN	3	9
200905	8	NO	M	371	2	0.2509	8A600	8A600	2009-05-09	2009-05-11	18.2	9.0	70.5			NO VIRUS ISOLATED	80.5	5.9	4.77	12.8	12.8
200905	8	Y	M	198	4	0.2509	8AA00	8AA00	2009-05-10	2009-05-14	28.7	25.4	63.0			NO VIRUS ISOLATED	74.2	12.0	4.92	13.1	11.9	AUGMENTIN	Penicillin/βlactamase inhibitor	3	9
200905	8	Y	M	867	4	0.2509	8A800	8A800	2009-05-11	2009-05-15	93.6	21.4	68.8				78.0	11.0	4.77	12.6	13.0	CEFTRIAXONE	3' CEPHALOSPORIN	2	8
200905	8	Y	M	867	4	0.2509	8A800	8A800	2009-05-11	2009-05-15	93.6	21.4	68.8				78.0	11.0	4.77	12.6	13.0	Cefazolin	1' CEPHALOSPORIN	1	5
200905	8	Y	M	746	1	0.2509	8A800	8A800	2009-05-11	2009-05-12	22.7	22.2	83.0				77.8	4.5	4.68	13.3	12.8	Ampicillin	PENICILLIN	1	4
200905	8	NO	F	1114	4	0.2509	8A900	8A900	2009-05-11	2009-05-15	3.7	24.6	87.0				81.8	8.0	4.88	12.7	13.1
200905	8	NO	M	314	2	0.2509	8A900	8A900	2009-05-12	2009-05-14	39.0	14.3	71.8				74.4	10.5	4.84	14.8	11.8
200905	8	NO	M	322	2	0.2509	8A800	8A800	2009-05-13	2009-05-15	16.8	16.7	42.4			ENTEROVIRUS COX.A10	81.2	8.4	4.62	13.0	12.7
200905	8	NO	F	286	3	0.2509	8A700	8A700	2009-05-13	2009-05-16	46.1	12.2	65.8				79.4	10.6	4.28	13.9	11.3
200905	8	Y	M	263	3	0.2509	8AA00	8AA00	2009-05-13	2009-05-16	12.5	16.3	71.0			NO VIRUS ISOLATED	77.2	7.0	4.13	13.7	10.4	Ampicillin	PENICILLIN	1	3
200905	8	NO	M	740	3	0.2509	8A900	8A900	2009-05-13	2009-05-16	16.9	12.1	62.9				75.6	9.3	4.46	13.0	11.4
200905	8	Y	M	1677	5	0.2509	8A300	8A300	2009-05-14	2009-05-19	74.8	11.8	63.5				83.2	10.8	4.59	12.8	12.7	Cefazolin	1' CEPHALOSPORIN	3	19
200905	8	NO	M	121	2	0.2509	8A800	8A800	2009-05-14	2009-05-16	12.2	11.0	45.0			NO VIRUS ISOLATED	76.4	9.0	4.03	13.3	10.1
200905	8	NO	M	159	4	0.2509	8A700	8A700	2009-05-14	2009-05-18	7.1	5.5	53.0				75.5	11.0	4.70	12.7	11.8
200905	8	Y	M	512	6	0.2509	8AA00	8AA00	2009-05-14	2009-05-20		20.7	77.0				70.4	10.0	5.40	13.9	12.5	Ampicillin	PENICILLIN	3	16
200905	8	NO	M	542	7	0.2854	8A400	8A400	2009-05-14	2009-05-21	41.9	11.1	67.3				76.5	7.9	5.15	12.6	13.7
200905	8	NO	M	384	3	0.2509	8A600	8A600	2009-05-14	2009-05-17	3.1	9.8	45.0				75.9	12.0	4.73	13.7	11.7
200905	8	NO	F	274	4	0.2509	8A900	8A900	2009-05-16	2009-05-20	53.6	22.9	60.5				78.2	8.9	4.40	13.3	11.6
200905	8	Y	F	2475	5	0.2509	8AA00	8AA00	2009-05-16	2009-05-21	105.2	10.3	77.2			HSV-1	78.8	6.1	4.77	13.3	12.7	Ampicillin	PENICILLIN	2	10
200905	8	NO	M	1424	3	0.2854	8A900	8A900	2009-05-16	2009-05-19	22.2	13.9	70.7				75.0	8.3	5.09	13.2	12.8
200905	8	NO	F	605	5	0.2854	8A700	8A700	2009-05-16	2009-05-21
200905	8	NO	F	1657	3	0.2509	8A700	8A700	2009-05-16	2009-05-19	57.1	14.0	77.0				83.2	8.7	4.47	12.1	12.9
200905	8	NO	M	2987	3	0.2509	8A700	8A700	2009-05-16	2009-05-19
200905	8	Y	F	544	3	0.2509	8A700	8A700	2009-05-17	2009-05-20	90.7	13.5	70.0	3.0			59.6	15.0	5.05	14.5	10.4	Cefazolin	1' CEPHALOSPORIN	2	3
200905	8	NO	F	277	2	0.2509	8A700	8A700	2009-05-17	2009-05-19	71.9	11.8	50.6				76.9	8.5	4.37	14.5	11.1
200905	8	NO	M	800	2	0.2854	8A700	8A700	2009-05-17	2009-05-19	5.1	7.3	48.6				80.4	6.1	4.59	12.3	12.5
200905	8	NO	M	1282	2	0.2509	8A700	8A700	2009-05-17	2009-05-19	32.6	14.8	76.6				81.1	7.2	4.60	13.0	12.3
200905	8	Y	F	408	4	0.2509	8A800	8A800	2009-05-17	2009-05-21				1.0								Ampicillin	PENICILLIN	2	8
200905	8	Y	F	51	7	0.2854	8AA00	8AC00	2009-05-18	2009-05-25	4.2	11.1	47.6			ENTEROVIRUS COX.A16	92.9	7.3	3.39	15.5	10.3	Ampicillin	PENICILLIN	3	10
200905	8	Y	F	51	7	0.2854	8AA00	8AC00	2009-05-18	2009-05-25	4.2	11.1	47.6			ENTEROVIRUS COX.A16	92.9	7.3	3.39	15.5	10.3	Gentamicin	AMINOGLYCOSIDE	2	3
200905	8	NO	F	781	1	0.2854	8A800	8A800	2009-05-18	2009-05-19	18.1	18.1	71.4				81.3	6.6	4.33	12.1	11.9
200905	8	Y	F	1743	4	0.2854	8AA00	8AA00	2009-05-19	2009-05-23	56.9	9.5	81.0			ENTEROVIRUS COX.A6	81.3	6.6	4.02	13.5	10.9	AUGMENTIN	Penicillin/βlactamase inhibitor	3	12
200905	8	NO	F	362	4	0.2854	8A800	8A800	2009-05-19	2009-05-23	16.5	14.4	72.6				82.9	5.4	4.63	12.2	12.9
200905	8	NO	M	728	5	0.2854	8A700	8A700	2009-05-19	2009-05-24	11.1	13.5	69.8				73.7	5.1	4.75	15.4	11.9
200905	8	NO	F	301	2	0.2509	8A700	8A700	2009-05-20	2009-05-22		10.2	60.3				76.3	7.1	4.72	15.1	11.6
200905	8	NO	F	1536	3	0.2509	8A400	8A400	2009-05-20	2009-05-23	28.2	9.7	65.0	1.0		ENTEROVIRUS COX.A6	80.5	8.0	4.16	12.9	11.3
200905	8	NO	M	509	2	0.2509	8AA00	8AA00	2009-05-20	2009-05-22	7.5	9.8	60.0			ENTEROVIRUS COX.B1,PARAINFLUENZA 3	77.4	8.5	4.52	14.1	11.9
200905	8	NO	F	451	2	0.2509	8AA00	8AA00	2009-05-20	2009-05-22	22.3	14.4	60.0				77.6	8.0	4.59	13.6	12.1
200905	8	NO	F	741	4	0.2854	8A700	8A700	2009-05-20	2009-05-24	28.5	17.9	63.9				81.8	7.8	4.35	13.4	11.8
200905	8	NO	M	646	2	0.2854	8AC00	8AC00	2009-05-21	2009-05-23	5.3	16.8	72.0				58.7	8.0	5.84	15.3	11.1
200905	8	NO	F	962	2	0.2509	8A700	8A700	2009-05-21	2009-05-23	137.8	15.8	70.3				79.8	7.0	4.81	12.4	12.8
200905	8	Y	M	297	4	0.2509	8A600	8A600	2009-05-21	2009-05-25	103.6	22.5					56.7		5.33	15.6	9.6	Cefazolin	1' CEPHALOSPORIN	2	6
200905	8	NO	F	309	3	0.2509	8A700	8A700	2009-05-22	2009-05-25	11.8	17.2	65.3				81.0	6.5	4.52	13.3	12.0
200905	8	NO	M	1121	4	0.2509	8A800	8A800	2009-05-22	2009-05-26	32.4	16.7	79.1				86.9	7.2	4.59	13.0	13.3
200905	8	NO	F	905	4	0.2854	8AA00	8AA00	2009-05-23	2009-05-27	60.2	8.5	84.0	1.0		ENTEROVIRUS COX.A6	82.0	5.0	4.62	12.3	13.1
200905	8	NO	M	621	3	0.2509	8A900	8A900	2009-05-23	2009-05-26	38.5	15.2	75.0				85.8	10.0	4.01	13.4	11.2
200905	8	Y	M	1180	3	0.2854	8AA00	8AA00	2009-05-24	2009-05-27	104.9	18.3	79.2			ENTEROVIRUS COX.A6	81.4	6.2	4.35	13.1	12.0	Cefazolin	1' CEPHALOSPORIN	3	7
200905	8	NO	M	512	3	0.2509	8A600	8A600	2009-05-24	2009-05-27	33.5	12.8	71.0				59.4	9.5	5.27	15.7	10.1
200905	8	NO	M	884	2	0.2509	8A900	8A900	2009-05-24	2009-05-26	20.2	12.1	45.0				81.0	8.0	4.59	13.0	12.7
200905	8	NO	F	1125	4	0.2509	8A800	8A800	2009-05-25	2009-05-29	23.2	14.9	73.3			ENTEROVIRUS COX.A6	84.5	12.4	4.57	12.6	13.4
200905	8	NO	M	1600	2	0.2509	8A500	8A500	2009-05-26	2009-05-28	43.4	10.7	66.8				77.4	8.8	4.77	13.6	12.5
200905	8	NO	M	324	5	0.2509	8A700	8A700	2009-05-26	2009-05-31	31.9	21.6	66.6				78.6	13.4	4.25	13.0	11.8
200905	8	NO	M	329	2	0.2509	8A600	8A600	2009-05-26	2009-05-28	21.4	12.3	58.3				76.9	5.0	4.59	13.0	12.1
200905	8	NO	M	939	2	0.2854	8A400	8A400	2009-05-27	2009-05-29	48.8	7.9	58.5				76.6	5.7	4.53	13.2	11.6
200905	8	NO	M	817	3	0.2854	8AA00	8AA00	2009-05-27	2009-05-30	34.7	20.7	66.2				62.6	7.4	5.54	18.2	11.2
200905	8	NO	F	628	1	0.2509	8A900	8A900	2009-05-27	2009-05-28	19.5	17.1	78.0				61.2	9.4	5.16	13.7	10.5
200905	8	NO	F	1138	3	0.2509	8A700	8A700	2009-05-28	2009-05-31	0.2	20.5	76.5	0.5			83.2	8.0	4.35	12.5	12.5
200905	8	NO	M	553	3	0.2509	8A700	8A700	2009-05-28	2009-05-31	22.4	15.0	28.9				77.7	7.0	4.48	14.7	11.6
200905	8	Y	M	884	3	0.2854	8A900	8A900	2009-05-28	2009-05-31	143.4	10.1	67.2				60.5	9.0	5.29	15.2	10.5	CEFTRIAXONE	3' CEPHALOSPORIN	2	8
200905	8	Y	M	884	3	0.2854	8A900	8A900	2009-05-28	2009-05-31	143.4	10.1	67.2				60.5	9.0	5.29	15.2	10.5	Cefazolin	1' CEPHALOSPORIN	1	3
200905	8	NO	M	575	2	0.2509	8A600	8A600	2009-05-29	2009-05-31	18.1	8.3	56.9				73.9	7.5	4.87	13.8	12.2
200906	8	NO	F	222	4	0.2509	8A600	8A600	2009-05-28	2009-06-01	5.0	7.6	42.9				81.4	9.3	4.62	11.9	12.9
200906	8	NO	M	454	5	0.2509	8A900	8A900	2009-05-28	2009-06-02	18.9	10.3	72.7				81.7	10.3	4.71	13.0	13.3
200906	8	Y	F	1520	6	0.2509	8A900	8A900	2009-05-29	2009-06-04	9.8	11.5	82.2				81.9	6.4	4.42	12.2	12.0	AUGMENTIN	Penicillin/βlactamase inhibitor	2	7
200906	8	Y	F	1520	6	0.2509	8A900	8A900	2009-05-29	2009-06-04	9.8	11.5	82.2				81.9	6.4	4.42	12.2	12.0	CEFTRIAXONE	3' CEPHALOSPORIN	1	6
200906	8	NO	F	2383	5	0.2509	8A700	8A700	2009-05-29	2009-06-03	6.1	8.5	82.1				75.8	5.5	5.16	12.5	13.2
200906	8	NO	F	613	3	0.2509	8A600	8A600	2009-05-29	2009-06-01	12.5	14.1	56.0				82.0	9.0	4.83	12.4	13.1
200906	8	NO	M	290	4	0.2509	8A700	8A700	2009-05-29	2009-06-02	5.6	5.2	35.3				77.8	8.3	4.63	13.5	11.7
200906	8	NO	M	760	2	0.2509	8A900	8A900	2009-05-30	2009-06-01
200906	8	NO	F	1802	5	0.2509	8A700	8A700	2009-05-30	2009-06-04	111.2	15.0	76.1				79.9	5.6	4.33	12.7	11.7
200906	8	NO	M	449	4	0.2509	8A800	8A800	2009-05-31	2009-06-04	6.4	22.5	69.0				80.9	8.0	4.46	13.6	12.4
200906	8	NO	M	305	3	0.2509	8A700	8A700	2009-05-31	2009-06-03	48.9	15.5	64.4				77.5	8.2	4.57	12.9	11.9
200906	8	NO	M	401	3	0.2509	8AA00	8AA00	2009-06-01	2009-06-04	59.1	7.4	40.7				79.8	6.9	4.45	12.7	12.1
200906	8	NO	F	718	4	0.2509	8A900	8A900	2009-06-01	2009-06-05	71.7	17.7	69.5				79.8	11.5	4.75	12.5	13.0
200906	8	NO	M	116	3	0.2509	8A500	8A500	2009-06-02	2009-06-05	3.6	8.9	62.2				76.4	16.5	4.07	12.0	10.8
200906	8	NO	M	746	2	0.2509	8A900	8A900	2009-06-02	2009-06-04	61.9	7.0	69.9				74.9	3.3	4.86	13.0	12.3
200906	8	NO	F	842	3	0.2509	8A800	8A800	2009-06-03	2009-06-06	15.2	11.7	49.1			HSV-1	84.1	7	4.34	13.6	12.0
200906	8	NO	F	977	2	0.2509	8A200	8A200	2009-06-03	2009-06-05
200906	8	NO	M	748	3	0.2854	8AA00	8AA00	2009-06-03	2009-06-06	5.7	21.5	74.5			ENTEROVIRUS COX.A6	58.3	5.5	5.83	16.1	11.0
200906	8	NO	M	992	4	0.2509	8A700	8A700	2009-06-03	2009-06-07	4.5	16.9	69.7				78.4	11.8	4.87	12.8	12.7
200906	8	NO	F	992	4	0.2509	8A700	8A700	2009-06-03	2009-06-07	12.3	12.1	80.5				86.0	9.4	4.37	12.4	12.8
200906	8	NO	F	992	4	0.2509	8A700	8A700	2009-06-03	2009-06-07	1.4	14.7	78.1				91.7	8	4.12	13.8	13.0
200906	8	NO	M	1011	5	0.2509	8AA00	8AA00	2009-06-03	2009-06-08	5.6	9.0	69.5				78.6	6.1	5.00	12.7	13.6
200906	8	NO	M	557	3	0.2509	8A700	8A700	2009-06-04	2009-06-07	47.9	17.6	60.1				57.6	7.1	5.68	14.5	10.3
200906	8	NO	M	565	4	0.2509	8A700	8A700	2009-06-05	2009-06-09	47.0	6.4	52.2				78.4	7.3	4.36	14.4	11.5
200906	8	NO	F	426	2	0.2509	8A800	8A800	2009-06-05	2009-06-07	17.8	13.1	56.0				81.9	9.2	4.43	14.2	12.2
200906	8	NO	F	575	3	0.2509	8AA00	8AA00	2009-06-05	2009-06-08	35.5	13.9	58.6				82.1	10.7	4.53	12.4	12.6
200906	8	NO	F	637	4	0.2509	8A800	8A800	2009-06-07	2009-06-11	54.9	15.1	65.6			ENTEROVIRUS COX.A6	78.7	10.0	4.60	12.8	12.2
200906	8	NO	F	672	3	0.2854	8AA00	8AA00	2009-06-07	2009-06-10	32.9	17.3	60.6			ENTEROVIRUS COX.A6	78.7	7.7	4.37	12.2	12.3
200906	8	NO	M	1095	2	0.2509	8A700	8A700	2009-06-07	2009-06-09	34.0	13.8	55.9				77.3	10.7	4.49	12.7	12.1
200906	8	Y	M	132	5	0.2509	8A800	8A800	2009-06-07	2009-06-12	5.0	17.3	24.2				76.4	8.4	4.88	13.9	12.7	Cefotaxime	3' CEPHALOSPORIN	2	5
200906	8	NO	F	831	4	0.2509	8A700	8A700	2009-06-08	2009-06-12	13.0	11.5	70.7				80.7	6.7	4.60	12.2	12.6
200906	8	NO	M	441	3	0.2509	8A200	8A200	2009-06-08	2009-06-11	18.8	15.2	49.9				80.4	6.6	5.10	13.0	14.0
200906	8	NO	M	1198	2	0.2509	8A900	8A900	2009-06-08	2009-06-10	63.4	11.9	68.2				78.3	8.1	4.84	12.7	12.5
200906	8	NO	F	517	2	0.2509	8A700	8A700	2009-06-08	2009-06-10	13.7	14.8	70.9				80.9	7.4	4.50	12.5	12.6
200906	8	NO	M	710	3	0.2509	8A800	8A800	2009-06-08	2009-06-11	5.1	11.4	80.0				79.2	5.3	4.80	12.3	13.2
200906	8	Y	M	1285	3	0.2509	8A800	8A800	2009-06-09	2009-06-12	68.3	22.4	73.0	1.0			78.3	13.0	4.80	15.6	13.0	Cefazolin	1' CEPHALOSPORIN	3	8
200906	8	NO	M	457	11	0.2509	8AA00	8A900	2009-06-09	2009-06-20	32.9	16.3	59.0				79.2	11.0	5.10	14.5	13.4
200906	8	NO	M	1272	3	0.2509	8A900	8A900	2009-06-09	2009-06-12	7.7	9.9	60.0				80.5	5.0	4.41	12.7	12.1
200906	8	NO	M	418	5	0.2509	8A700	8A800	2009-06-09	2009-06-14	15.8	19.2	74.0			NO VIRUS ISOLATED	64.6	10.0	5.23	15.4	10.9
200906	8	NO	F	759	4	0.2509	8A700	8A700	2009-06-10	2009-06-14	6.5	13.0	67.0				78.0	8.0	4.72	13.6	13.0
200906	8	NO	M	762	1	0.2509	8A800	8A800	2009-06-10	2009-06-11	7.4	15.8	81.6				77.8	9.0	4.81	13.1	12.4
200906	8	NO	M	413	3	0.2509	8A400	8A400	2009-06-10	2009-06-13	7.9	7.5	65.0	2.0			57.5	3.0	5.62	15.4	10.6
200906	8	NO	M	213	4	0.2509	8A700	8A700	2009-06-10	2009-06-14	2.3	9.8	56.7				75.7	7.7	4.78	13.4	12.6
200906	8	NO	M	477	4	0.2509	8A700	8A700	2009-06-10	2009-06-14	26.1	15.9	54.7				77.7	8.8	4.22	13.7	11.4
200906	8	NO	F	1053	3	0.2509	8A700	8A700	2009-06-10	2009-06-13	95.0	19.2	72.4				77.7	8.3	4.57	13.1	12.3
200906	8	NO	M	165	3	0.2509	8A200	8A200	2009-06-11	2009-06-14	19.2	11.7	46.1				76.9	9.8	4.58	12.3	12.1
200906	8	Y	M	849	4	0.2509	8A900	8A900	2009-06-11	2009-06-15												AUGMENTIN	Penicillin/βlactamase inhibitor	3	9
200906	8	NO	M	832	3	0.2509	8A700	8A700	2009-06-11	2009-06-14	18.5	12.4	65.0				78.8	8.0	4.76	13.2	12.6
200906	8	NO	M	1179	2	0.2509	8AA00	8AA00	2009-06-11	2009-06-13						ENTEROVIRUS COX.A6
200906	8	NO	M	764	2	0.2509	8A900	8A900	2009-06-12	2009-06-14	0.7	5.2	24.6				78.6	8.5	4.81	12.9	12.6
200906	8	NO	F	1607	3	0.2509	8AA00	8AA00	2009-06-12	2009-06-15	93.5	13.8	86.1				78.4	8.2	4.39	12.6	11.4
200906	8	NO	M	274	3	0.2509	8AA00	8AA00	2009-06-13	2009-06-16
200906	8	NO	F	417	6	0.2854	8A900	8A900	2009-06-15	2009-06-21	24.7	14.6	77.4				76.9	5.7	5.07	12.9	13.8
200906	8	NO	F	549	5	0.2509	8A900	8A900	2009-06-15	2009-06-20	1.7	8.7	66.6				83.4	6.7	4.40	12.6	12.5
200906	8	NO	F	1915	3	0.2509	8A700	8A700	2009-06-15	2009-06-18	30.6	11.3	77.9				80.4	9.4	5.01	12.5	13.7
200906	8	NO	M	1411	4	0.2509	8A700	8A700	2009-06-15	2009-06-19	41.1	14.5	80.0			ENTEROVIRUS COX.A6	82.7	7.5	4.50	12.7	12.7
200906	8	NO	M	1606	3	0.2854	8A900	8A900	2009-06-16	2009-06-19	20.1	19.1	89.0				80.9	6.1	4.51	13.4	12.6
200906	8	Y	F	255	2	0.2509	8A900	8A900	2009-06-16	2009-06-18												Ampicillin	PENICILLIN	3	7
200906	8	NO	F	253	2	0.2509	8AA00	8AA00	2009-06-16	2009-06-18	15.5	16.3	18.0				81.6	8.0	4.68	13.4	13.2
200906	8	NO	F	2284	3	0.2509	8A700	8A700	2009-06-17	2009-06-20	5.6	11.3	85.2				82.3	5	4.46	13.6	12.3
200906	8	NO	F	1561	3	0.2854	8A900	8A900	2009-06-17	2009-06-20	40.3	10.6	61.2				77.5	8.0	4.36	14.0	10.9
200906	8	NO	F	363	4	0.2509	8A700	8A700	2009-06-17	2009-06-21	13.5	7.0	43.0				83.4	12.8	4.57	13.2	12.7
200906	8	NO	F	449	3	0.2509	8A900	8A900	2009-06-18	2009-06-21	16.3	16.3	51.7				71.1	7.8	4.85	14.9	11.2
200906	8	Y	M	799	3	0.2509	8A900	8A900	2009-06-18	2009-06-21	101.8	17.8	68.0				77.6	9.0	4.69	14.6	12.1	Penicillin g	PENICILLIN	3	3
200906	8	NO	M	550	6	0.2509	8A900	8A900	2009-06-18	2009-06-24	63.4	15.0	69.7				62.1	7.2	5.56	15.3	11.1
200906	8	NO	M	1913	2	0.2509	8A600	8A600	2009-06-19	2009-06-21	22.5	14.5	84.1				81.7	8.5	4.71	13.0	13.2
200906	8	NO	F	1404	3	0.2509	8A900	8A900	2009-06-19	2009-06-22	51.2	10.6	78.0				83.3	7.0	4.06	12.7	11.6
200906	8	NO	F	291	4	0.2509	8A700	8A700	2009-06-19	2009-06-23	68.5	15.4	64.6				77.4	8.2	4.12	13.8	10.1
200906	8	NO	F	991	3	0.2509	8A700	8A700	2009-06-20	2009-06-23	14.8	9.7	73.5				83.1	7.7	4.14	11.9	11.9
200906	8	NO	F	532	2	0.2854	8A700	8A700	2009-06-20	2009-06-22	8.1	15.7	55.1				79.3	11	4.84	14.2	13.1
200906	8	Y	M	634	3	0.2854	8A800	8A800	2009-06-21	2009-06-24												AUGMENTIN	Penicillin/βlactamase inhibitor	2	7
200906	8	Y	F	817	4	0.2854	8A900	8A900	2009-06-21	2009-06-25	0.3	12.8	62.0				79.1	5.0	4.79	13.5	12.5	AUGMENTIN	Penicillin/βlactamase inhibitor	1	5
200906	8	Y	F	817	4	0.2854	8A900	8A900	2009-06-21	2009-06-25	0.3	12.8	62.0				79.1	5.0	4.79	13.5	12.5	Cefazolin	1' CEPHALOSPORIN	2	4
200906	8	NO	F	1349	4	0.2854	8A900	8A900	2009-06-21	2009-06-25	4.9	12.0	74.6				77.6	5.3	4.01	12.8	10.6
200906	8	NO	M	447	5	0.2509	8AA00	8AA00	2009-06-22	2009-06-27	25.9	13.8	64.6				60.3	6.8	5.17	15.8	10.2
200906	8	NO	M	654	3	0.2509	8A600	8A600	2009-06-22	2009-06-25	49.3	18.9	64.0				76.0	10.0	4.87	13.3	12.4
200906	8	NO	M	1590	4	0.2509	8A800	8A800	2009-06-22	2009-06-26	37.5	13.5	88.5				76.2	3.8	4.88	13.9	12.5
200906	8	NO	F	439	3	0.2509	8A600	8A600	2009-06-22	2009-06-25	12.3	8.9	66.4				77.2	9.3	4.79	12.5	12.2
200906	8	NO	M	860	2	0.2854	8A700	8A700	2009-06-22	2009-06-24	7.2	11.2	58.2				73.2	4.9	4.92	12.2	12.3
200906	8	NO	F	724	2	0.2509	8A600	8A600	2009-06-23	2009-06-25	46.7	10.3	66.9				83.4	8.1	3.98	13.8	10.7
200906	8	NO	M	1222	2	0.2509	8AA00	8AA00	2009-06-24	2009-06-26	21.9	14.4	67.2				57.5	9.9	5.25	17.6	8.6
200906	8	NO	M	1463	2	0.2509	8A900	8A900	2009-06-24	2009-06-26	56.9	8.7	58.6				75.6	14.7	4.76	14.0	11.7
200906	8	NO	F	288	6	0.2509	8A700	8A700	2009-06-24	2009-06-30	1.0	5.0	34				79.2	11	4.57	12.6	12.7
200906	8	NO	F	774	3	0.2509	8A700	8A700	2009-06-24	2009-06-27	59.5	16.9	80.8				75.8	9.3	4.83	13.3	12.3
200906	8	NO	M	332	4	0.2509	8A700	8A700	2009-06-25	2009-06-29	31.1	14.9	50				76.6	9.1	4.87	15.7	12.9
200906	8	NO	F	818	2	0.2854	8A900	8A900	2009-06-26	2009-06-28	38.1	14.0	71.2				65.5	7.6	5.31	15.1	11.5
200906	8	NO	M	568	3	0.2854	8A800	8A800	2009-06-26	2009-06-29	10.8	12.4	55.8				77.8	5.2	4.69	12.8	12.2
200907	8	NO	F	2396	8	0.2509	8A700	8A700	2009-06-26	2009-07-04	126.6	9.3	83.9				81.8	4.9	4.33	13.0	11.8
200907	8	NO	M	221	4	0.2509	8A900	8A900	2009-06-28	2009-07-02	6.0	7.5	42.9				73.6	6.0	4.40	16.0	10.1
200907	8	NO	M	404	4	0.2509	8A400	8A400	2009-06-28	2009-07-02	36.2	12.7	60.0	1.0			82.5	10.0	4.56	13.1	12.5
200907	8	NO	F	482	8	0.2509	8A900	8A900	2009-06-28	2009-07-06	50.9	9.2	55.1				79.2	12.8	4.51	13.6	12.0
200907	8	NO	M	905	3	0.2509	8A200	8A200	2009-06-28	2009-07-01	27.4	23.8	77.0	1.0			80.2	7.0	4.35	12.1	12.0
200907	8	NO	M	748	4	0.2509	8A900	8A900	2009-06-28	2009-07-02	11.0	21.1	80.0				79.0	9.0	4.81	12.4	13.1
200907	8	NO	F	251	3	0.2509	8A800	8A800	2009-06-29	2009-07-02	2.2	5.0	54.7			NO VIRUS ISOLATED	76.9	10.2	4.50	12.7	11.8
200907	8	NO	M	602	3	0.2854	8A700	8A700	2009-06-29	2009-07-02	22.2	8.0	53.0				80.0	9.0	4.40	12.0	12.0
200907	8	NO	M	1399	7	0.2509	8A900	8A900	2009-06-29	2009-07-06	11.9	16.5	83.3				79.2	8.6	4.56	13.8	12.4
200907	8	NO	M	317	2	0.2509	8A700	8A700	2009-06-29	2009-07-01	2.7	7.7	44.0			NO VIRUS ISOLATED	73.8	3.0	5.27	13.9	12.8
200907	8	NO	M	339	4	0.2509	8A800	8A800	2009-06-30	2009-07-04	16.8	19.9	61.9				70.7	9.5	4.99	13.1	11.6
200907	8	NO	M	148	3	0.2509	8A200	8A200	2009-06-30	2009-07-03	17.6	21.0	57.0				76.3	10.0	5.03	12.5	13.0
200907	8	Y	F	1531	6	0.2509	8A800	8A800	2009-07-01	2009-07-07	65.9	11.5	73.7			ENTEROVIRUS COX.B1	85.3	5.0	4.76	12.9	13.3	AUGMENTIN	Penicillin/βlactamase inhibitor	1	5
200907	8	Y	F	1531	6	0.2509	8A800	8A800	2009-07-01	2009-07-07	65.9	11.5	73.7			ENTEROVIRUS COX.B1	85.3	5.0	4.76	12.9	13.3	Penicillin g	PENICILLIN	2	6
200907	8	NO	F	1086	2	0.2509	8A600	8A600	2009-07-01	2009-07-03	21.3	9.5	41.0				81.7	8.0	4.96	13.7	13.4
200907	8	NO	F	1448	2	0.2509	8A600	8A600	2009-07-01	2009-07-03	49.6	9.8	60.6				62.8	6.2	4.84	14.5	9.3
200907	8	NO	M	276	2	0.2509	8A500	8A500	2009-07-02	2009-07-04	65.8	16.9	65.0			NO VIRUS ISOLATED	77.6	3.0	4.38	12.8	11.4
200907	8	NO	F	444	2	0.2509	8AA00	8AA00	2009-07-02	2009-07-04	0.4	2.5	26.0			NO VIRUS ISOLATED	81.0	9.0	4.57	12.0	12.4
200907	8	NO	M	1115	5	0.2509	8A700	8A700	2009-07-02	2009-07-07	23.4	13.3	83.0				83.2	7.0	4.22	12.9	11.6
200907	8	NO	F	187	3	0.2509	8AA00	8AA00	2009-07-03	2009-07-06	5.7	5.9	30			NO VIRUS ISOLATED	75.8	7.9	5.08	12.9	12.9
200907	8	Y	F	2451	3	0.2509	8AA00	8AA00	2009-07-03	2009-07-06	100.5	15.0	89.0				82.0	4.3	4.77	11.8	13.2	Penicillin g	PENICILLIN	1	1
200907	8	NO	M	1812	4	0.2509	8A800	8A800	2009-07-03	2009-07-07	5.4	6.8	33.0				77.7	7.0	4.98	12.1	14.1
200907	8	Y	F	1080	4	0.2509	8A800	8A800	2009-07-03	2009-07-07	61.2	13.6	70.0				83.1	8.0	4.21	13.6	11.8	Ampicillin	PENICILLIN	1	9
200907	8	Y	F	1080	4	0.2509	8A800	8A800	2009-07-03	2009-07-07	61.2	13.6	70.0				83.1	8.0	4.21	13.6	11.8	Cefazolin	1' CEPHALOSPORIN	1	2
200907	8	Y	M	1220	3	0.2509	8AA00	8AA00	2009-07-03	2009-07-06												Cefazolin	1' CEPHALOSPORIN	1	1
200907	8	NO	F	743	5	0.2509	8A900	8A900	2009-07-04	2009-07-09	49.4	11.0	72.4				76.6	7.3	4.87	12.7	13.0
200907	8	NO	M	291	4	0.2509	8A900	8A900	2009-07-05	2009-07-09	0.8	9.4	10.9				77.1	6	5.16	11.8	13.1
200907	8	NO	F	636	6	0.2509	8A900	8A900	2009-07-05	2009-07-11	69.4	22.3	72.4				79.9	7.3	4.53	13.6	12.3
200907	8	NO	F	573	3	0.2509	8A700	8A700	2009-07-05	2009-07-08	16.9	10.2	68.6				79.3	7.8	4.49	13.1	12.0
200907	8	NO	M	1562	6	0.2509	8A500	8A500	2009-07-06	2009-07-12	0.7	11.8	75.2			ENTEROVIRUS COX.A6	82.6	5.0	4.42	12.0	13.0
200907	8	NO	M	989	2	0.2854	8A800	8A800	2009-07-06	2009-07-08	17.2	16.7	61.0			ENTEROVIRUS COX.A16	74.5	7.3	5.21	12.9	14.0
200907	8	Y	M	626	3	0.2509	8A900	8A900	2009-07-06	2009-07-09												Ampicillin	PENICILLIN	2	5
200907	8	NO	M	456	3	0.2509	8A900	8A900	2009-07-06	2009-07-09	46.9	9.8	46.3				75.2	7.7	4.96	13.7	13.2
200907	8	NO	M	1030	3	0.2509	8A800	8A800	2009-07-06	2009-07-09	46.0	10.2	47.0				72.6	9.0	5.19	14.3	12.6
200907	8	NO	M	812	3	0.2509	8A700	8A700	2009-07-06	2009-07-09	107.1	12.6	76.0				75.8	6.5	4.75	14.5	11.6
200907	8	NO	M	358	3	0.2854	8A600	8A600	2009-07-06	2009-07-09	57.6	13.0	68.0				80.2	7.0	4.65	13.1	12.8
200907	8	NO	M	1673	4	0.2509	8A700	8A700	2009-07-06	2009-07-10	58.9	20.2	75.0			NO VIRUS ISOLATED	81.6	15.0	4.41	12.9	12.3
200907	8	NO	M	999	5	0.2509	8A900	8A900	2009-07-06	2009-07-11	0.5	17.5	81.1				76.1	4.6	4.51	13.0	11.9
200907	8	NO	M	1408	3	0.2509	8A700	8A700	2009-07-07	2009-07-10	17.4	8.5	68.6				78.6	8.7	4.40	13.0	12.0
200907	8	NO	M	329	4	0.2509	8A800	8A800	2009-07-07	2009-07-11	6.7	12.9	55.6				76.1	9.7	4.56	13.4	11.4
200907	8	NO	M	220	6	0.2509	8A900	8A900	2009-07-07	2009-07-13	2.9	18.9	58.7				81.4	16.3	4.56	12.8	12.9
200907	8	Y	M	485	3	0.2509	8A900	8A900	2009-07-07	2009-07-10	225.4	10.4	66.0				81.3	11.0	4.07	14.4	10.5	AUGMENTIN	Penicillin/βlactamase inhibitor	2	8
200907	8	Y	M	485	3	0.2509	8A900	8A900	2009-07-07	2009-07-10	225.4	10.4	66.0				81.3	11.0	4.07	14.4	10.5	CEFTRIAXONE	3' CEPHALOSPORIN	1	1
200907	8	NO	F	1110	2	0.2509	8A600	8A600	2009-07-07	2009-07-09	50.4	6.3	59.3				83.1	9.2	4.15	12.8	11.4
200907	8	NO	M	337	4	0.2854	8A700	8A700	2009-07-07	2009-07-11	17.6	14.6	45.0				78.4	10.0	4.31	13.7	11.3
200907	8	NO	F	1583	5	0.2509	8A900	8A900	2009-07-08	2009-07-13	2.8	11.2	64.6				80.4	8.6	4.64	13.1	12.7
200907	8	NO	F	330	4	0.2509	8A800	8A800	2009-07-08	2009-07-12	3.5	12.4	56.4				60.4	7.3	6.23	17.0	12.5
200907	8	NO	F	1853	2	0.2509	8A400	8A400	2009-07-08	2009-07-10	95.6	10.7	64.0				83.4	6.0	4.39	12.9	12.3
200907	8	NO	M	563	3	0.2854	8A700	8AC00	2009-07-08	2009-07-11	49.7	18.5	65.9				81.7	7.7	4.36	12.7	12.1
200907	8	NO	F	1491	3	0.2509	8A700	8A700	2009-07-09	2009-07-12	0.3	5.7	57.0				81.2	13.7	4.90	12.0	13.7
200907	8	NO	F	891	3	0.2509	8A900	8A900	2009-07-09	2009-07-12	1.9	11.2	86.0				82.1	3.9	4.59	13.2	12.2
200907	8	Y	M	256	4	0.2509	8A800	8A800	2009-07-09	2009-07-13	4.6	4.8	56.9				72.0	14.3	4.78	14.4	11.2	Cefazolin	1' CEPHALOSPORIN	2	4
200907	8	NO	M	126	5	0.2509	8AA00	8AA00	2009-07-09	2009-07-14	5.0	8.2	34.0				77.8	11.0	4.50	12.4	12.0
200907	8	NO	F	207	2	0.2509	8A700	8A700	2009-07-09	2009-07-11	2.3	6.0	58.0				82.6	10.0	4.37	12.4	12.3
200907	8	NO	F	1269	3	0.2509	8A800	8A800	2009-07-10	2009-07-13	24.4	8.1	74.9				85.1	7.9	4.57	12.4	13.1
200907	8	NO	M	997	3	0.2854	8AC00	8AC00	2009-07-10	2009-07-13	14.9	13.2	65.6			NO VIRUS ISOLATED	73.9	10.3	4.45	12.3	11.5
200907	8	NO	M	1358	3	0.2509	8A400	8A400	2009-07-10	2009-07-13	46.2	13.9	71.0	2.0			59.6	8.0	5.39	14.8	10.3
200907	8	NO	M	509	4	0.2854	8A800	8A800	2009-07-10	2009-07-14						NO VIRUS ISOLATED
200907	8	Y	M	1352	4	0.2854	8AA00	8AA00	2009-07-11	2009-07-15	41.6	17.5	42.0			NO VIRUS ISOLATED	76.3	8.0	4.90	13.5	12.7	Penicillin g	PENICILLIN	2	4
200907	8	NO	F	2190	4	0.2509	8A700	8A700	2009-07-11	2009-07-15	7.9	10.5	79.7				81.8	5.4	4.62	13.2	13.0
200907	8	NO	F	246	3	0.2509	8A700	8A700	2009-07-11	2009-07-14	62.8	15.8	70.0				80.6	4.0	3.97	12.5	10.7
200907	8	NO	M	228	4	0.2509	8A900	8A900	2009-07-11	2009-07-15	9.3	12.1	43.0				76.3	12.0	4.30	13.6	11.2
200907	8	NO	F	682	3	0.2509	8A700	8A700	2009-07-11	2009-07-14	7.8	9.1	58.0				57.3	11.0	5.36	16.8	10.1
200907	8	NO	M	479	3	0.2854	8A700	8A700	2009-07-11	2009-07-14	52.0	15.7	70.0				73.6	6.0	4.66	13.0	12.1
200907	8	NO	M	269	5	0.2509	8AA00	8AA00	2009-07-12	2009-07-17						NO VIRUS ISOLATED
200907	8	NO	M	393	3	0.2509	8A700	8A700	2009-07-13	2009-07-16	37.2	12.2	69.6				76.3	9.0	4.76	14.4	12.4
200907	8	NO	F	837	2	0.2509	8A800	8A800	2009-07-13	2009-07-15	1.6	6.8	56.3				79.7	10.9	4.29	12.3	12.1
200907	8	NO	M	1831	2	0.2509	8AA00	8AA00	2009-07-13	2009-07-15	79.5	7.5	55.3				82.4	11.9	4.38	12.7	12.4
200907	8	Y	F	1406	6	0.2509	8AA00	8AA00	2009-07-13	2009-07-19	57.9	16.7	85.5				87.5	6.5	3.93	12.7	11.2	Ampicillin	PENICILLIN	3	12
200907	8	NO	M	2007	2	0.2509	8A900	8A900	2009-07-14	2009-07-16	2.8	7.2	72.3				79.7	7.3	4.82	12.4	13.3
200907	8	NO	M	1307	4	0.2509	8A900	8A900	2009-07-14	2009-07-18	0.7	8.2	25.9				82.6	6.5	3.80	13.3	10.5
200907	8	NO	M	520	4	0.2509	8A900	8A900	2009-07-14	2009-07-18	9.2	8.0	35.1				77.5	6.0	3.78	14.0	9.7
200907	8	NO	F	218	6	0.2509	8A700	8A700	2009-07-14	2009-07-20	19.5	16.8	42.1				79.7	8.5	4.73	12.3	13.0
200907	8	NO	M	320	4	0.2854	8A700	8A700	2009-07-14	2009-07-18	73.3	8.8	71.0				78.5	10.8	4.66	13.8	12.6
200907	8	NO	F	2112	3	0.2509	8AA00	8AA00	2009-07-16	2009-07-19	35.2	12.1	85.2				84.8	8.2	4.40	12.8	12.6
200907	8	NO	F	220	4	0.2509	8A700	8A700	2009-07-16	2009-07-20	1.4	13.4	59.9				77.1	8.0	4.67	12.1	12.4
200907	8	NO	F	154	2	0.2509	8A700	8A700	2009-07-17	2009-07-19	9.8	18.9	65.2				78.4	10.7	4.02	13.7	10.5
200907	8	NO	M	560	2	0.2509	8A600	8A600	2009-07-17	2009-07-19	30.0	10.5	63.4				78.5	10.1	4.93	12.8	13.2
200907	8	NO	M	1096	4	0.2509	8A900	8A900	2009-07-17	2009-07-21	23.9	13.5	77.1				80.8	4.6	4.52	12.6	12.5
200907	8	NO	M	457	3	0.2509	8A700	8A700	2009-07-18	2009-07-21	15.7	17.1	51.2				73.5	13.6	5.32	12.6	14.2
200907	8	NO	F	1090	5	0.2509	8AA00	8AA00	2009-07-18	2009-07-23	5.1	12.7	58.0			NO VIRUS ISOLATED	80.0	8.0	5.05	12.3	14.0
200907	8	NO	M	429	6	0.2509	8A900	8A900	2009-07-18	2009-07-24	14.4	21.5	65.0				79.2	7.0	4.61	13.9	12.2
200907	8	Y	M	1225	4	0.2509	8AA00	8AA00	2009-07-18	2009-07-22	121.9	14.0	81.4			ENTEROVIRUS COX.A6	83.6	9.5	4.15	12.7	11.9	Penicillin g	PENICILLIN	2	6
200907	8	NO	M	452	3	0.2854	8A800	8A800	2009-07-18	2009-07-21	41.5	10.6	66.9				77.8	9.5	4.24	15.2	10.9
200907	8	Y	M	2683	5	0.2509	8A800	8A800	2009-07-19	2009-07-24	35.7	9.4	60.5				83.0	7.1	4.65	13.3	13.0	AUGMENTIN	Penicillin/βlactamase inhibitor	2	12
200907	8	Y	M	2683	5	0.2509	8A800	8A800	2009-07-19	2009-07-24	35.7	9.4	60.5				83.0	7.1	4.65	13.3	13.0	Ampicillin	PENICILLIN	1	8
200907	8	NO	M	853	2	0.2509	8A600	8A600	2009-07-20	2009-07-22	53.9	11.3	76.5				77.6	8.8	4.47	13.1	11.8
200907	8	NO	M	1447	7	0.2509	8A900	8A900	2009-07-20	2009-07-27	58.0	21.7	61.0				61.4	10.0	5.16	14.6	10.1
200907	8	NO	M	585	2	0.2509	8A700	8A700	2009-07-20	2009-07-22	55.3	8.7	53.2				82.4	12.1	4.14	12.9	11.7
200907	8	NO	M	825	3	0.2509	8A900	8A900	2009-07-21	2009-07-24	2.0	18.5	66.0				79.9	14.0	4.67	14.7	12.3
200907	8	NO	M	544	2	0.2509	8AA00	8A800	2009-07-22	2009-07-24	28.7	13.0	58.6				75.7	7.9	4.85	13.7	12.3
200907	8	NO	F	673	8	0.2509	8A700	8A700	2009-07-22	2009-07-30	0.3	6.1	34.0			NO VIRUS ISOLATED	78.4	6.0	5.51	12.4	14.4
200907	8	NO	M	818	4	0.2509	8A700	8A700	2009-07-22	2009-07-26	25.6	13.1	70.2				81.9	8.1	3.81	12.9	10.8
200907	8	NO	M	123	2	0.2509	8A700	8A700	2009-07-22	2009-07-24	14.5	12.1	42.2				73.6	12	4.58	12.8	11.9
200907	8	NO	M	643	2	0.2509	8A700	8A700	2009-07-23	2009-07-25	46.0	10.1	69.3				88.7	7.4	3.97	11.6	11.8
200907	8	NO	F	806	4	0.2509	8A700	8A700	2009-07-23	2009-07-27	28.4	14.8	77.0				76.7	12.2	4.67	13.1	11.8
200907	8	NO	F	244	3	0.2509	8A900	8A900	2009-07-24	2009-07-27	12.4	10.3	60.7				78.5	10.9	4.23	12.9	11.2
200907	8	NO	M	1165	5	0.2509	8A700	8A700	2009-07-25	2009-07-30	73.5	16.4	80.5				78.2	7.0	4.67	13.3	12.6
200907	8	NO	M	1165	5	0.2509	8A700	8A700	2009-07-25	2009-07-30	26.9	14.7	84.9				77.2	5.4	4.86	12.8	13.0
200907	8	NO	M	298	3	0.2509	8A900	8A900	2009-07-25	2009-07-28	22.2	12.5	68.1				80.5	7.2	5.14	12.8	14.3
200907	8	NO	F	793	1	0.2509	8A400	8A400	2009-07-26	2009-07-27	57.8	16.6	59.6				82.8	5	4.18	13.5	11.5
200907	8	NO	F	1310	3	0.2509	8A900	8A900	2009-07-26	2009-07-29	55.8	7.2	53.4				82.0	7.2	4.49	12.5	12.6
200907	8	NO	M	111	3	0.2509	8AA00	8AA00	2009-07-27	2009-07-30	6.6	9.3	60.0			ENTEROVIRUS COX.A6	82.0	8.6	4.16	12.9	11.6
200907	8	NO	F	2216	2	0.2509	8A900	8A900	2009-07-27	2009-07-29	2.8	14.4	76.8				81.7	7.3	5.14	12.2	14.3
200907	8	NO	M	1362	3	0.2509	8A900	8A900	2009-07-28	2009-07-31	7.2	10.3	64.0				81.3	7.0	4.91	12.6	14.3
200907	8	NO	M	970	2	0.2509	8A400	8A400	2009-07-29	2009-07-31	48.0	10.6	69				80.1	13.1	4.48	12.7	12.4
200908	8	Y	M	290	4	0.2509	8A800	8A800	2009-07-28	2009-08-01	6.2											Ampicillin	PENICILLIN	1	4
200908	8	NO	F	948	3	0.2854	8A800	8A800	2009-07-29	2009-08-01	1.8	11.4	50.7				84.2	7.2	4.38	12.7	12.5
200908	8	NO	M	465	5	0.2509	8A700	8A700	2009-07-30	2009-08-04	1.2	12.2	67.1				79.1	7.9	4.54	12.6	12.5
200908	8	Y	F	401	4	0.2509	8A700	8A700	2009-07-30	2009-08-03	98.6	21.9	63.0	2.0			75.3	13.0	4.89	13.5	12.4	AUGMENTIN	Penicillin/βlactamase inhibitor	3	9
200908	8	NO	M	555	2	0.2509	8A900	8A900	2009-07-31	2009-08-02	23.6	18.4	48.8				75.1	9.6	5.02	13.5	12.7
200908	8	NO	M	567	4	0.2509	8A700	8A700	2009-07-31	2009-08-04	21.1	13.2	70.3				75.6	9.2	4.80	12.5	12.8
200908	8	Y	M	980	5	0.2509	8A900	8A900	2009-07-31	2009-08-05	113.6	21.6	79.5	2.5			79.5	6.0	4.97	12.7	13.5	CEFTRIAXONE	3' CEPHALOSPORIN	1	6
200908	8	Y	M	980	5	0.2509	8A900	8A900	2009-07-31	2009-08-05	113.6	21.6	79.5	2.5			79.5	6.0	4.97	12.7	13.5	Cefazolin	1' CEPHALOSPORIN	2	4
200908	8	NO	F	1390	2	0.2509	8A700	8A700	2009-07-31	2009-08-02	127.3	14.8	77.8				79.4	6.2	4.51	13.8	12.5
200908	8	NO	M	753	4	0.2509	8A600	8A600	2009-08-01	2009-08-05	10.3	13.0	58.8				80.0	5.9	4.69	12.9	12.4
200908	8	NO	F	607	3	0.2509	8A700	8A500	2009-08-01	2009-08-04	67.5	13.9	72.8				84.2	8	4.31	13.9	12.2
200908	8	NO	M	1512	3	0.2509	8A600	8A600	2009-08-01	2009-08-04	53.3	11.1	83.5				84.3	4.5	4.51	13.2	13.0
200908	8	Y	M	279	5	0.2509	8A900	8A900	2009-08-01	2009-08-06	21.7	10.1	55				48.2	16.5	5.44	19.8	7.7	Ampicillin	PENICILLIN	1	5
200908	8	Y	M	1194	6	0.2509	8A900	8AA00	2009-08-01	2009-08-07	122.8	29.2	75.0	2.0			76.2	11.0	4.53	13.7	11.7	AUGMENTIN	Penicillin/βlactamase inhibitor	1	6
200908	8	Y	M	1194	6	0.2509	8A900	8AA00	2009-08-01	2009-08-07	122.8	29.2	75.0	2.0			76.2	11.0	4.53	13.7	11.7	Penicillin g	PENICILLIN	1	3
200908	8	NO	F	682	7	0.2509	8A900	8A900	2009-08-01	2009-08-08	22.6	16.9	72.5				59.6	8.5	5.54	14.4	10.3
200908	8	NO	M	1342	3	0.2509	8A600	8A600	2009-08-02	2009-08-05	52.4	14.8	72.0				78.9	7.9	4.83	12.5	13.1
200908	8	NO	M	1814	4	0.2854	8A600	8A600	2009-08-02	2009-08-06	42.2	9.7	58.5				78.0	6.1	4.28	12.9	11.9
200908	8	NO	F	969	3	0.2509	8A900	8A900	2009-08-03	2009-08-06	< 0.2	6.3	63.6				83.7	6.7	4.78	12.1	13.4
200908	8	NO	M	488	4	0.2509	8A500	8A500	2009-08-03	2009-08-07	10.5	6.4	62.6			NO VIRUS ISOLATED	79.1	12.8	4.93	12.8	13.0
200908	8	NO	M	1381	2	0.2854	8A600	8A600	2009-08-04	2009-08-06	3.5	11.2	70.0				61.5	7.0	5.32	14.9	10.8
200908	8	Y	M	248	3	0.2509	8A400	8A400	2009-08-04	2009-08-07	0.4	17.6	61.9				75.0	10.2	4.24	12.6	10.6	Cefazolin	1' CEPHALOSPORIN	3	6
200908	8	NO	M	413	6	0.2854	8A900	8A900	2009-08-04	2009-08-10	14.2	10.4	51.0				79.5	10.0	4.53	13.2	12.6
200908	8	NO	M	649	3	0.2854	8AA00	8AA00	2009-08-04	2009-08-07	24.0	9.1	53.0				72.9	16.0	5.46	12.6	13.8
200908	8	NO	M	1138	3	0.2509	8A800	8A800	2009-08-04	2009-08-07	14.8	17.4	71.4				82.2	8.2	4.84	13.1	13.0
200908	8	NO	F	198	1	0.2509	8A500	8A500	2009-08-05	2009-08-06	10.8	10.4	56.8				73.2	7.5	4.93	13.0	12.3
200908	8	NO	F	1017	2	0.2509	8A900	8A500	2009-08-05	2009-08-07	58.5	8.6	67.0				82.7	10.2	4.23	12.6	11.7
200908	8	NO	M	1440	3	0.2509	8A700	8A700	2009-08-06	2009-08-09	122.6	9.6	68.2				78.7	8.4	4.41	13.2	11.7
200908	8	Y	F	440	5	0.2509	8A800	8A800	2009-08-06	2009-08-11	13.2	17.3	72.0				80.5	8.0	4.25	13.7	11.7	Ampicillin	PENICILLIN	3	16
200908	8	NO	M	914	3	0.2854	8A700	8A700	2009-08-06	2009-08-09	8.5	19.3	83.2				62.4	6.1	5.64	14.3	11.7
200908	8	NO	M	1119	3	0.2509	8A900	8A900	2009-08-07	2009-08-10	18.4	15.1	75.8				65.1	9.1	5.07	15.4	10.9
200908	8	NO	F	290	3	0.2854	8A700	8A700	2009-08-07	2009-08-10	1.0	9.5	55.0				77.4	7.1	4.69	12.5	12.9
200908	8	NO	F	580	2	0.2509	8A700	8A700	2009-08-07	2009-08-09	4.8	11.2	49.3				79.0	9.5	4.86	13.8	13.2
200908	8	NO	M	914	3	0.2854	8A800	8A800	2009-08-07	2009-08-10	47.3	8.4	48.0				79.4	11.0	4.91	12.6	13.8
200908	8	NO	M	274	3	0.2854	8A700	8A700	2009-08-08	2009-08-11	34.8	10.8	70.4				77.4	8.0	4.42	13.8	11.8
200908	8	NO	F	476	3	0.2509	8A600	8A600	2009-08-09	2009-08-12	17.2	13.7	56.6				76.6	10.8	4.79	12.9	12.5
200908	8	NO	M	968	3	0.2509	8A800	8A800	2009-08-09	2009-08-12	10.5	14.2	76.0	3.0			62.1	11.0	5.59	14.6	11.6
200908	8	NO	F	529	3	0.2509	8A500	8A500	2009-08-09	2009-08-12	21.7	14.2	60.0				60.1	7.0	5.86	15.6	11.0
200908	8	NO	F	771	4	0.2509	8A600	8A900	2009-08-10	2009-08-14	13.5	18.1	55.1				81.9	10.3	4.85	12.8	13.4
200908	8	Y	F	2098	8	0.2509	8A800	8A800	2009-08-10	2009-08-18	53.0	15.4	82.8			ENTEROVIRUS	85.0	4.5	4.28	13.5	12.3	AUGMENTIN	Penicillin/βlactamase inhibitor	3	13
200908	8	NO	F	871	3	0.2509	8A700	8A700	2009-08-10	2009-08-13	30.5	9.3	49.5				81.7	5.2	4.42	13.1	12.1
200908	8	NO	M	1155	7	0.2509	8A900	8A900	2009-08-10	2009-08-17	50.3	15.6	73.8				60.4	6.3	5.41	15.3	10.8
200908	8	NO	F	294	4	0.2509	8A800	8A800	2009-08-11	2009-08-15	4.1	13.3	32.0				78.5	5.2	4.56	12.7	12.0
200908	8	NO	F	1375	2	0.2509	8A700	8A700	2009-08-11	2009-08-13	10.8	10.8	48.5				60.7	7.2	5.98	14.7	11.7
200908	8	NO	F	306	2	0.2509	8A700	8A700	2009-08-11	2009-08-13	31.0	4.9	49.1				79.9	6	4.93	13.4	12.9
200908	8	NO	M	398	3	0.2509	8A500	8A500	2009-08-11	2009-08-14	26.8	21.7	64.0				71.4	7.0	5.32	14.4	12.3
200908	8	NO	F	1236	2	0.2509	8A700	8A700	2009-08-12	2009-08-14	60.7	17.2	79.8				60.4	4.6	5.99	15.9	11.4
200908	8	NO	F	1696	3	0.2509	8AA00	8AA00	2009-08-12	2009-08-15	74.3	6.3	57.5				79.8	7.4	4.05	12.9	10.9
200908	8	NO	M	107	4	0.2509	8AA00	8AA00	2009-08-14	2009-08-18	19.2	22.3	75.0				86.1	8.0	4.09	12.3	11.8
200908	8	Y	M	1514	4	0.2509	8A800	8A800	2009-08-14	2009-08-18	14.5	16.0	57.0			ENTEROVIRUS	84.7	8.0	4.57	13.6	13.3	AUGMENTIN	Penicillin/βlactamase inhibitor	2	6
200908	8	Y	M	973	5	0.2854	8A900	8A900	2009-08-14	2009-08-19	134.3	24.9	68.0				79.0	8.0	5.14	13.5	13.5	CEFTRIAXONE	3' CEPHALOSPORIN	2	11
200908	8	NO	F	607	8	0.2509	8A700	8A700	2009-08-14	2009-08-22	4.0	17.0	68.0				83.3	8.0	4.42	12.2	12.5
200908	8	NO	F	1251	4	0.2509	8A700	8A700	2009-08-15	2009-08-19	20.3	9.2	73.6				81.4	11.0	4.69	12.9	12.9
200908	8	NO	M	708	4	0.2509	8A500	8A500	2009-08-15	2009-08-19	53.9	9.2	71.7				80.5	5.5	4.35	12.9	11.6
200908	8	NO	F	1245	4	0.2854	8A700	8A700	2009-08-15	2009-08-19	12.6	10.6	56			ENTEROVIRUS	79.5	8.6	4.53	13.4	12.2
200908	8	NO	M	1043	3	0.2509	8A700	8AA00	2009-08-16	2009-08-19	36.0	9.3	77.8				80.8	6.3	4.11	12.5	11.2
200908	8	NO	M	1692	2	0.2509	8A700	8A700	2009-08-16	2009-08-18	103.4	10.2	60.8				76.5	7.2	4.73	12.7	12.2
200908	8	NO	M	1648	1	0.2509	8A800	8A800	2009-08-17	2009-08-18	5.6	7.4	50.2				82.6	6.6	4.53	12.5	12.6
200908	8	NO	M	279	4	0.2854	8A700	8A700	2009-08-17	2009-08-21	10.7	10.4	67.6				78.2	8.0	4.17	12.9	11.3
200908	8	NO	F	729	5	0.2509	8AA00	8AC00	2009-08-18	2009-08-23	7.6	13.0	73.4				83.9	10.1	3.98	12.4	11.1
200908	8	Y	M	1209	5	0.2509	8AA00	8AC00	2009-08-18	2009-08-23	180.6	15.6	85.4				80.6	6.7	4.79	12.7	12.9	Ampicillin	PENICILLIN	3	12
200908	8	Y	M	1209	5	0.2509	8AA00	8AC00	2009-08-18	2009-08-23	180.6	15.6	85.4				80.6	6.7	4.79	12.7	12.9	CEFTRIAXONE	3' CEPHALOSPORIN	1	0
200908	8	NO	F	599	3	0.2509	8A500	8A500	2009-08-18	2009-08-21	5.7	15.7	82.8				78.2	4.3	4.55	12.6	11.9
200908	8	NO	M	993	3	0.2509	8A700	8A700	2009-08-19	2009-08-22	14.3	11.2	75.5			ENTEROVIRUS	78.6	4.8	4.77	12.4	13.2
200908	8	NO	M	621	2	0.2509	8A600	8A600	2009-08-19	2009-08-21	10.3	10.6	71.8				78.0	6.5	4.19	13.2	11.3
200908	8	NO	F	1317	2	0.2509	8AA00	8AC00	2009-08-19	2009-08-21	38.7	16.7	77.3				86.4	9.2	4.05	12.9	11.8
200908	8	NO	M	308	9	0.2509	8A700	8A700	2009-08-19	2009-08-28	6.0	21.6	70.0				75.4	9.0	4.79	13.0	12.4
200908	8	NO	F	1301	3	0.2854	8A700	8A700	2009-08-23	2009-08-26	11.5	7.0	44.4				80.0	6.5	4.39	12.7	11.8
200908	8	NO	M	290	4	0.2509	8A700	8A700	2009-08-24	2009-08-28	26.3	16.4	76.0				76.4	8.0	4.92	12.1	12.8
200908	8	Y	F	833	6	0.2509	8A700	8A700	2009-08-25	2009-08-31	5.3	13.4	80.8				87.6	6.8	4.37	12.7	13.1	Ampicillin	PENICILLIN	3	13
200908	8	NO	F	1318	3	0.2509	8AA00	8AA00	2009-08-26	2009-08-29	2.3	7.1	33.6			NO VIRUS ISOLATED	84.7	6.5	3.91	12.8	11.5
200908	8	Y	M	358	2	0.2509	8AA00	8AA00	2009-08-29	2009-08-31	136.7	12.7	71.2				78.2	4.4	4.41	13.8	11.5	Ampicillin	PENICILLIN	1	1
200908	8	Y	M	358	2	0.2509	8AA00	8AA00	2009-08-29	2009-08-31	136.7	12.7	71.2				78.2	4.4	4.41	13.8	11.5	Gentamicin	AMINOGLYCOSIDE	1	1
200909	8	Y	F	400	3	0.2509	8A700	8A700	2009-08-29	2009-09-01												CEFTRIAXONE	3' CEPHALOSPORIN	1	2
200909	8	NO	M	2325	1	0.2509	8A700	8A700	2009-09-01	2009-09-02	57.7	6.1	42.1			ADENOVIRUS	81.9	16.3	4.64	12.5	13.0
200909	8	NO	M	458	5	0.2509	8AA00	8AA00	2009-09-01	2009-09-06	40.9	12.1	63.0				79.2	8.4	4.13	13.6	10.8
200909	8	Y	M	263	7	0.2509	8AA00	8AA00	2009-09-01	2009-09-08	0.7	4.1	43.0				78.0	9.0	4.10	12.2	10.5	CEFTRIAXONE	3' CEPHALOSPORIN	2	5
200909	8	NO	F	407	4	0.2509	8A700	8A700	2009-09-01	2009-09-05	9.3	4.5	33.1				81.9	11.9	4.48	12.4	12.3
200909	8	Y	M	446	2	0.2509	8A900	8A900	2009-09-02	2009-09-04	31.0	22.0	63.0				75.0	7.0	4.60	13.8	11.2	Cefazolin	1' CEPHALOSPORIN	1	2
200909	8	NO	F	1765	2	0.2509	8A800	8A800	2009-09-02	2009-09-04	5.7	10.9	75.6				77.5	7.5	4.63	12.9	12.2
200909	8	NO	M	494	2	0.2509	8A500	8A500	2009-09-02	2009-09-04	41.4	11.3	64.7				85.5	8.9	4.00	12.2	11.3
200909	8	NO	M	417	8	0.2509	8A200	8A200	2009-09-03	2009-09-11
200909	8	Y	F	7	7	0.2509	8AC00	8AC00	2009-09-04	2009-09-11	< 0.2	11.3	36.0			NO VIRUS ISOLATED	98.0	9.0	5.08	14.4	17.5	Ampicillin	PENICILLIN	3	10
200909	8	Y	F	7	7	0.2509	8AC00	8AC00	2009-09-04	2009-09-11	< 0.2	11.3	36.0			NO VIRUS ISOLATED	98.0	9.0	5.08	14.4	17.5	Gentamicin	AMINOGLYCOSIDE	2	5
200909	8	Y	M	837	6	0.2509	8A800	8A800	2009-09-04	2009-09-10	50.1	10.3	57.0				70.9	14.0	5.40	15.2	12.7	Ampicillin	PENICILLIN	1	9
200909	8	Y	M	981	4	0.2509	8A700	8A700	2009-09-08	2009-09-12	137.2	26.7	73.0				62.8	18.0	5.72	16.6	11.6	Ampicillin	PENICILLIN	3	11
200909	8	NO	M	810	4	0.2509	8A900	8A900	2009-09-08	2009-09-12	24.9	22.1	73.0				69.0	4.0	4.51	13.6	10.3
200909	8	NO	M	336	3	0.2854	8A200	8A200	2009-09-11	2009-09-14	71.5	13.7	63.2				81.3	7.5	4.70	12.8	13.2
200909	8	Y	M	571	4	0.2509	8A900	8A900	2009-09-12	2009-09-16	4.9	3.0	28.0	6.0			75.4	11.0	4.88	15.2	12.3	AUGMENTIN	Penicillin/βlactamase inhibitor	2	9
200909	8	Y	M	877	4	0.2509	8A700	8A700	2009-09-13	2009-09-17	15.5	14.0	66.9				81.4	7.8	4.46	12.7	12.3	AUGMENTIN	Penicillin/βlactamase inhibitor	2	7
200909	8	NO	F	704	5	0.2509	8A900	8A900	2009-09-15	2009-09-20	9.8	10.2	68.9				78.2	5.6	4.64	13.2	12.2
200909	8	NO	M	1068	3	0.2509	8A700	8A700	2009-09-19	2009-09-22	32.5	7.3	66.6				78.1	7.0	4.48	13.0	11.9
200909	8	NO	F	1497	3	0.2509	8A900	8A900	2009-09-25	2009-09-28	57.4	9.7	59.4				82.4	10.9	4.65	13.3	12.8
200909	8	NO	M	930	3	0.2509	8A700	8A700	2009-09-27	2009-09-30	50.5	11.9	70.0				80.3	7.4	4.72	13.1	12.5
200909	8	NO	F	592	3	0.2854	8A700	8A700	2009-09-27	2009-09-30	22.1	13.6	77.2				74.5	6.8	4.87	13.5	12.3
200909	8	NO	M	1933	2	0.2854	8A700	8A700	2009-09-28	2009-09-30	57.3	12.8	71.3				85.7	7.1	4.49	12.3	13.0
200909	8	NO	M	496	1	0.2509	8A700	8A700	2009-09-28	2009-09-29	2.3	11.6	64.5				79.4	10.5	4.56	13.5	12.0
200910	8	NO	F	1538	3	0.2509	8A500	8A200	2009-10-01	2009-10-04	53.4	10.8	86.9				79.7	5.6	4.14	12.5	11.3
200910	8	Y	F	912	8	0.2509	8AA00	8AA00	2009-10-02	2009-10-10	107.4	17.0	82.3				79.5	8	4.58	13.5	12.3	Cefazolin	1' CEPHALOSPORIN	1	8
200910	8	NO	F	2010	2	0.2509	8A700	8A700	2009-10-03	2009-10-05	52.4	13.8	79.4				84.4	6.3	4.49	12.4	12.6
200910	8	Y	F	162	3	0.2509	8A500	8A500	2009-10-05	2009-10-08	44.4	12.5	43.5				72.7	10.0	4.76	14.4	11.0	Gentamicin	AMINOGLYCOSIDE	2	3
200910	8	Y	F	162	3	0.2509	8A500	8A500	2009-10-05	2009-10-08	44.4	12.5	43.5				72.7	10.0	4.76	14.4	11.0	Cefazolin	1' CEPHALOSPORIN	3	5
200910	8	NO	F	1062	5	0.2509	8A800	8A800	2009-10-05	2009-10-10	3.0	16.1	80.4			ENTEROVIRUS	79.9	7.3	4.53	12.1	12.8
200910	8	NO	M	265	4	0.2509	8AA00	8AA00	2009-10-06	2009-10-10	0.9	10.8	40.0			NO VIRUS ISOLATED	72.4	5.0	4.67	14.9	11.4
200910	8	NO	F	538	4	0.2509	8A700	8A700	2009-10-15	2009-10-19	29.7	19.4	67.8				74.0	9.1	5.35	13.0	13.6
200910	8	NO	M	482	3	0.2509	8AC00	8AC00	2009-10-16	2009-10-19	8.1	10.8	65.9				62.9	9.7	5.12	15.9	9.9
200910	8	NO	M	576	6	0.2854	8A200	8A800	2009-10-18	2009-10-24	26.0	13.0	51.0			ENTEROVIRUS	72.5	12.0	4.91	13.2	11.9
200910	8	NO	M	443	4	0.2854	8AA00	8AA00	2009-10-22	2009-10-26	0.3	12.2	28.4			NO VIRUS ISOLATED	74.3	6.2	4.71	13.6	11.4
200910	8	NO	M	1956	2	0.2509	8A900	8A900	2009-10-27	2009-10-29	12.0	10.5	75.8				81.1	11.8	4.33	12.2	12.1
200911	8	Y	F	398	5	0.2854	8A800	8A800	2009-10-29	2009-11-03	42.5	16.6	59.6				78.1	14.6	4.39	12.7	11.7	Ampicillin	PENICILLIN	3	17
200911	8	Y	M	815	8	0.2854	8AA00	8AA00	2009-10-29	2009-11-06	74.8	13.3	84.5			ENTEROVIRUS CA4	80.0	4.9	4.50	13.0	11.5	AUGMENTIN	Penicillin/βlactamase inhibitor	2	10
200911	8	Y	M	776	3	0.2854	8A800	8A800	2009-10-30	2009-11-02	20.2	13.6	86.7			ENTEROVIRUS CA16	75.5	4.3	5.11	13.8	13.2	Ampicillin	PENICILLIN	2	6
200911	8	NO	F	633	2	0.2854	8A700	8A700	2009-11-01	2009-11-03	35.8	9.0	39.0				82.2	4.0	4.95	12.4	13.4
200911	8	Y	M	348	3	0.2509	8AA00	8AA00	2009-11-01	2009-11-04	71.8	4.4	10.0	3.0			79.7	19.0	4.39	16.2	11.6	Cefuroxime	2' CEPHALOSPORIN	3	4
200911	8	Y	M	5	3	0.2509	8AC00	8AC00	2009-11-02	2009-11-05	0.3	6.7	36.3			NO VIRUS ISOLATED	106.3	7.9	4.95	16.2	18.7	Ampicillin	PENICILLIN	1	2
200911	8	Y	M	5	3	0.2509	8AC00	8AC00	2009-11-02	2009-11-05	0.3	6.7	36.3			NO VIRUS ISOLATED	106.3	7.9	4.95	16.2	18.7	Gentamicin	AMINOGLYCOSIDE	1	1
200911	8	Y	M	785	5	0.2509	8A800	8A900	2009-11-02	2009-11-07	149.6	15.7	70.8				72.9	7.6	5.06	13.5	12.5	AUGMENTIN	Penicillin/βlactamase inhibitor	3	9
200911	8	NO	F	381	4	0.2509	8A400	8A400	2009-11-06	2009-11-10	12.0	11.2	55.0				83.2	9.0	3.70	14.4	10.4
200911	8	NO	M	724	5	0.2854	8A700	8A700	2009-11-06	2009-11-11	8.6	19.7	70.9				75.0	9.3	5.47	14.0	14.0
200911	8	NO	F	334	1	0.2509	8A900	8A900	2009-11-07	2009-11-08	0.5	2.5	46.8				78.2	14.9	4.64	12.5	12.6
200911	8	NO	F	424	3	0.2854	8A700	8A700	2009-11-07	2009-11-10	59.4	13.6	67.6				80.1	6.6	4.38	12.4	12.1
200911	8	NO	F	632	3	0.2509	8A500	8A500	2009-11-09	2009-11-12	47.2	8.0	48.0				80.0	10.0	4.44	13.0	11.6
200911	8	Y	F	985	3	0.2509	8A700	8A700	2009-11-10	2009-11-13	31.9	16.4	70.6			ENTEROVIRUS	79.9	7.3	4.68	13.1	13.1	AUGMENTIN	Penicillin/βlactamase inhibitor	1	2
200911	8	NO	F	1475	3	0.2509	8A900	8A900	2009-11-13	2009-11-16	33.1	13.8	82.6				83.3	6.9	4.73	12.1	13.3
200911	8	NO	F	1538	4	0.2509	8A800	8AA00	2009-11-15	2009-11-19	31.3	12.5	86.3			ENTEROVIRUS	85.4	4.7	4.46	12.9	12.7
200911	8	Y	M	776	4	0.2509	8A900	8A900	2009-11-16	2009-11-20	45.2	13.8	60.1				77.2	11.2	4.51	14.7	11.9	Ampicillin	PENICILLIN	1	5
200911	8	NO	M	581	2	0.2509	8A700	8A700	2009-11-16	2009-11-18	8.9	10.5	58.8				75.7	10.5	5.39	13.2	14.0
200911	8	NO	M	1700	3	0.2509	8A700	8A700	2009-11-20	2009-11-23	62.8	10.7	77.2				78.4	5.3	4.25	13.3	11.4
200911	8	NO	F	1249	7	0.2509	8A700	8A700	2009-11-20	2009-11-27	73.8	17.0	76.4				81.0	7.4	4.52	12.6	11.9
200911	8	Y	M	277	4	0.2509	8A700	8AC00	2009-11-26	2009-11-30	47.8	10.5	51.7			ENTEROVIRUS	78.4	8.8	4.40	12.8	11.3	Cefazolin	1' CEPHALOSPORIN	3	8
200912	8	Y	M	279	7	0.2509	8A800	8A800	2009-11-24	2009-12-01	7.6	20.2	56.0			ENTEROVIRUS	81.6	8.0	4.67	14.1	12.4	AUGMENTIN	Penicillin/βlactamase inhibitor	3	12
200912	8	NO	M	686	3	0.2509	8A700	8A700	2009-11-30	2009-12-03	29.3
200912	8	NO	F	204	3	0.2509	8A700	8A700	2009-12-01	2009-12-04	4.3	6.4	59.9				73.8	6.0	4.84	12.5	12.0
200912	8	NO	M	309	4	0.2509	8A700	8A700	2009-12-05	2009-12-09	0.6	4.5	69.2			NO VIRUS ISOLATED	81.7	7.3	4.49	12.4	12.5
200912	8	NO	M	1225	8	0.2854	8A500	8A500	2009-12-07	2009-12-15	5.6	15.8	70.0				77.7	7.0	4.76	13.9	12.5
200912	8	Y	F	712	3	0.2509	8AC00	8AC00	2009-12-08	2009-12-11	60.0	17.1	57.0			ENTEROVIRUS	77.3	14.0	4.62	14.6	11.8	Cefazolin	1' CEPHALOSPORIN	2	6
200912	8	NO	M	725	6	0.2509	8A700	8A700	2009-12-10	2009-12-16	7.3
200912	8	Y	M	619	4	0.2509	8A500	8A500	2009-12-11	2009-12-15	76.8	11.1	63.3				82.8	7.7	3.95	13.8	11.2	Cefuroxime	2' CEPHALOSPORIN	2	6
200912	8	NO	M	458	4	0.2509	8AA00	8AA00	2009-12-11	2009-12-15	25.2	8.1	61.0			NO VIRUS ISOLATED	75.9	12.0	4.64	14.2	11.7
200912	8	NO	M	806	4	0.2509	8AA00	8AA00	2009-12-17	2009-12-21	16.3	11.5	81.7			ENTEROVIRUS Parainfluenza 1	57.7	7.3	5.81	15.6	11.0
200912	8	NO	M	322	3	0.2509	8A700	8A700	2009-12-19	2009-12-22		32.5	61.0	1.0			83.2	12.0	3.99	14.7	10.4
200912	8	NO	M	884	4	0.2509	8A900	8A900	2009-12-20	2009-12-24	34.1	21.6	53.0				76.5	8.0	4.86	13.3	12.4
200912	8	NO	M	506	3	0.2509	8A900	8A900	2009-12-21	2009-12-24	1.5	16.5	56.0				79.4	15.0	4.71	12.0	12.9
200912	8	NO	F	445	3	0.2509	8A700	8A700	2009-12-23	2009-12-26	10.6	19.4	66.9			ENTEROVIRUS	78.9	6.7	4.59	13.8	12.2
200912	8	NO	M	1275	3	0.2854	8A700	8A700	2009-12-27	2009-12-30	8.7	8.7	49.8				80.3	9.7	4.52	12.7	12.2
201001	8	NO	M	466	4	0.2854	8AA00	8AA00	2009-12-30	2010-01-03	51.1	16.5	64.1			ENTEROVIRUS COX.A16	74.2	9	5.12	16.2	12.7
201001	8	NO	F	505	3	0.2509	8A800	8AC00	2009-12-30	2010-01-02	4.7	10.6	48.9				61.8	8.3	5.86	15.2	11.6
201001	8	NO	M	184	5	0.2509	8A700	8A700	2010-01-01	2010-01-06	11.6	7.5	33.5				75.1	8.5	4.37	13.7	11.0
201001	8	NO	M	475	4	0.2509	8AA00	8AA00	2010-01-02	2010-01-06	1.8	6.2	68.0			NO VIRUS ISOLATED	77.4	18.0	5.05	13.3	13.3
201001	8	NO	M	424	3	0.2509	8A500	8A500	2010-01-04	2010-01-07	2.0	5.6	24.8				82.9	8.7	4.84	12.8	13.8
201001	8	NO	M	349	4	0.2509	8A700	8A700	2010-01-05	2010-01-09	4.7	3.6	69.5			NO VIRUS ISOLATED	72.1	8.4	4.80	13.9	11.2
201001	8	NO	F	355	3	0.2509	8A700	8A700	2010-01-06	2010-01-09	26.5	6.8	68.4			NO VIRUS ISOLATED	77.8	5.9	4.82	12.8	12.3
201001	8	NO	F	496	5	0.2509	8A600	8A600	2010-01-10	2010-01-15	11.5	12.5	53.3			HSV-1	78.3	8.4	4.79	13.1	12.6
201001	8	NO	F	1188	5	0.2509	8A600	8A600	2010-01-10	2010-01-15	17.0	12.1	56.8				79.7	8.9	4.64	13.1	12.1
201001	8	NO	M	611	1	0.2854	8A700	8A700	2010-01-11	2010-01-12	2.5	14.3	50.8			ENTEROVIRUS COX.A16	77.8	6.7	4.95	12.9	12.9
201001	8	NO	M	553	3	0.2509	8A700	8A700	2010-01-11	2010-01-14	7.8	17.6	51.2				81.9	10.6	4.59	13.7	12.6
201001	8	NO	M	399	1	0.2509	8AA00	8AA00	2010-01-12	2010-01-13	15.2	6.9	34.8				77.5	9.7	4.81	12.7	13.0
201001	8	NO	F	529	1	0.2509	8A700	8A700	2010-01-14	2010-01-15	8.9	8.0	36.9				81.0	11.1	4.01	13.6	10.9
201001	8	NO	F	1048	2	0.2854	8A800	8A800	2010-01-16	2010-01-18	14.8	12.2	62.0				80.8	11.0	4.90	12.5	13.5
201001	8	Y	F	461	1	0.2509	8A800	8A800	2010-01-17	2010-01-18	64.6	14.6	57.4				77.2	12.6	4.48	13.0	11.5	Ampicillin	PENICILLIN	2	3
201001	8	NO	F	222	4	0.2509	8AC00	8AC00	2010-01-17	2010-01-21	6.2	8.3	58.2				61.8	12.0	5.42	14.9	10.8
201001	8	NO	F	880	1	0.2509	8A700	8A700	2010-01-18	2010-01-19	8.7	8.1	52.4				83.6	7.5	4.64	11.7	13.5
201001	8	NO	M	361	5	0.2509	8A700	8A700	2010-01-23	2010-01-28	16.8	17.8	57.6				75.5	9.8	5.02	13.1	12.7
201001	8	NO	M	261	2	0.2509	8A700	8A700	2010-01-24	2010-01-26	9.2	18.2	54.6				77.1	5.2	4.94	14.0	12.8
201001	8	NO	M	1098	2	0.2854	8A700	8A700	2010-01-24	2010-01-26	0.4	12.3	46.1				81.8	7.5	4.78	11.9	13.5
201001	8	NO	M	947	4	0.2509	8A900	8A900	2010-01-24	2010-01-28	49.9	12.3	65.0				86.3	6.0	4.45	12.0	13.0
201001	8	NO	F	450	2	0.2509	8A900	8A900	2010-01-26	2010-01-28	9.5	15.8	60.2				80.3	8.8	4.41	12.6	11.9
201001	8	NO	M	1145	4	0.2509	8A200	8A200	2010-01-26	2010-01-30	44.6	15.1	69.8				76.0	9.8	4.45	13.2	11.4
201001	8	NO	F	401	3	0.2854	8AA00	8AA00	2010-01-26	2010-01-29	3.0	7.2	35.5			NO VIRUS ISOLATED	76.4	7.6	5.08	13.4	13.4
201001	8	NO	F	1373	2	0.2854	8A200	8A200	2010-01-28	2010-01-30	13.7	7.5	61.0				82.1	6.0	4.57	12.5	12.6
201002	8	NO	F	453	4	0.2509	8A500	8A500	2010-01-28	2010-02-01	5.2	12.8	53.0				79.4	11.0	4.27	13.5	11.4
201002	8	NO	M	337	4	0.2509	8AA00	8AA00	2010-01-29	2010-02-02	4.6	5.3	14.0				77.3	7.0	4.80	12.9	12.3
201002	8	NO	F	1476	4	0.2854	8AA00	8AA00	2010-01-31	2010-02-04	0.4	7.0	48.3			RESPIRATORY SYNCYTICAL VIRUS	84.1	11.5	4.91	11.7	13.6
201002	8	NO	F	994	3	0.2509	8A900	8A900	2010-02-02	2010-02-05	33.8	15.6	77.3				77.6	8.1	4.29	12.8	11.4
201002	8	NO	F	153	3	0.2854	8AC00	8AC00	2010-02-03	2010-02-06	2.4	8.2	11.0	1.0		NO VIRUS ISOLATED	78.9	15.0	4.93	11.7	13.1
201002	8	NO	F	1229	5	0.2854	8A600	8A600	2010-02-03	2010-02-08	3.0	7.4	42.6				82.9	8.4	4.33	12.0	11.9
201002	8	Y	M	545	2	0.2509	8AA00	8AA00	2010-02-07	2010-02-09	56.4	4.4	24.0	9.0		HSV-1	76.9	12.0	4.28	13.8	11.1	AUGMENTIN	Penicillin/βlactamase inhibitor	2	6
201002	8	NO	F	1594	6	0.2509	8A700	8A700	2010-02-08	2010-02-14	88.9	14.9	80.8				81.1	5.9	4.76	12.8	12.8
201002	8	NO	F	787	4	0.2854	8A200	8A200	2010-02-08	2010-02-12	10.5	10.6	71.0				77.1	4.0	5.37	12.8	13.6
201002	8	NO	M	430	1	0.2854	8A200	8A200	2010-02-12	2010-02-13	8.0	13.6	60.5				71.6	6.5	5.17	13.1	12.2
201002	8	NO	F	468	1	0.2854	8AA00	8AA00	2010-02-14	2010-02-15	59.7	9.7	55.3				82.9	7.6	4.34	13.6	11.8
201002	8	NO	M	306	6	0.2509	8AA00	8AA00	2010-02-15	2010-02-21	5.4	13.7	38.3				78.5	6.7	4.28	13.5	11.4
201002	8	NO	F	888	3	0.2509	8AA00	8AA00	2010-02-15	2010-02-18	18.9	29.7	79.0	5.0			81.8	8.0	4.44	13.6	12.4
201002	8	NO	F	237	3	0.2509	8A500	8A500	2010-02-17	2010-02-20	3.1	4.6	58.9				81.8	9.7	4.35	11.9	12.1
201002	8	NO	F	562	3	0.2509	8A800	8A800	2010-02-20	2010-02-23	8.6	10.8	44.5				87.7	8.1	4.24	12.4	12.8
201002	8	NO	F	600	4	0.2854	8A200	8A200	2010-02-24	2010-02-28
201002	8	NO	F	533	3	0.2509	8AA00	8AA00	2010-02-25	2010-02-28	25.4	4.0	30.7			NO VIRUS ISOLATED	62.8	14.0	5.48	14.8	10.8
201002	8	NO	M	1075	3	0.2509	8A900	8A900	2010-02-25	2010-02-28	32.3	12.6	61.9				77.8	7.7	4.33	13.0	11.2
201003	8	NO	M	705	4	0.2854	8A700	8A700	2010-02-26	2010-03-02	21.3	10.6	52.1			ENTEROVIRUS COX.A16	77.8	7.2	4.69	12.8	12.7
201003	8	NO	F	278	3	0.2509	8A900	8A900	2010-02-26	2010-03-01	1.9	9.8	51.9				78.7	9.7	4.65	13.4	12.5
201003	8	NO	M	2719	4	0.2509	8A900	8A900	2010-03-02	2010-03-06	4.2	12.8	88.1				83.2	5.7	4.46	13.0	12.6
201003	8	NO	F	161	5	0.2509	8A700	8A700	2010-03-03	2010-03-08	0.8	4.9	30.4				79.5	5.9	4.49	13.6	12.1
201003	8	NO	F	1209	3	0.2509	8AA00	8AA00	2010-03-03	2010-03-06	21.5	10.2	68.0	2.0		NO VIRUS ISOLATED	84.0	6.0	3.51	14.1	9.9
201003	8	NO	M	717	2	0.2509	8A700	8A700	2010-03-03	2010-03-05	7.9	9.7	71.0				74.4	9.5	4.65	13.0	11.8
201003	8	Y	F	1009	4	0.2509	8AA00	8AA00	2010-03-04	2010-03-08	111.0	17.8	78.1			ENTEROVIRUS	82.5	8	4.22	13.0	12.1	AUGMENTIN	Penicillin/βlactamase inhibitor	2	10
201003	8	NO	M	992	4	0.2854	8A700	8A700	2010-03-05	2010-03-09		14.3	51.0				75.6	7.0	5.13	12.5	13.9
201003	8	NO	F	1180	5	0.2509	8A700	8A700	2010-03-05	2010-03-10	24.5	7.1	85.3				80.5	2.7	4.20	13.5	11.7
201003	8	Y	M	747	7	0.2509	8A800	8A800	2010-03-09	2010-03-16	14.5	15.2	67.4			NO VIRUS ISOLATED	81.8	7.7	4.28	13.0	11.4	LIKODIN	1' CEPHALOSPORIN	1	0
201003	8	NO	M	320	3	0.2509	8A700	8A700	2010-03-10	2010-03-13	5.7	12.3	31.9				79.0	9.0	4.58	14.5	12.3
201003	8	NO	F	627	3	0.2509	8A900	8A900	2010-03-10	2010-03-13	33.3	14.6	65.7				78.2	8	4.87	13.0	13.2
201003	8	NO	F	1550	2	0.2509	8A700	8A700	2010-03-11	2010-03-13	11.3	13.8	67.1				78.7	5.4	4.65	12.9	13.3
201003	8	NO	M	1381	2	0.2854	8A700	8A700	2010-03-11	2010-03-13	0.5	8.8	69.0				62.6	6.0	6.05	14.6	12.0
201003	8	Y	M	589	3	0.2509	8A700	8A700	2010-03-14	2010-03-17	109.1	12.9	72.0				77.2	9.0	5.04	12.7	13.3	CEFTRIAXONE	3' CEPHALOSPORIN	1	2
201003	8	Y	F	1809	3	0.2509	8A900	8A900	2010-03-14	2010-03-17	19.4	10.1	80.5				83.0	7.7	4.42	12.8	12.5	Ampicillin	PENICILLIN	1	1
201003	8	Y	F	1809	3	0.2509	8A900	8A900	2010-03-14	2010-03-17	19.4	10.1	80.5				83.0	7.7	4.42	12.8	12.5	Ampicillin	PENICILLIN	2	7
201003	8	NO	M	407	3	0.2509	8A500	8A500	2010-03-15	2010-03-18	9.2	6.7	63.0				83.8	9.0	3.90	12.5	10.8
201003	8	NO	F	207	2	0.2509	8AA00	8AA00	2010-03-15	2010-03-17	17.0	8.4	40.9				77.2	7.6	4.95	13.2	12.8
201003	8	NO	F	2332	2	0.2509	8A600	8A600	2010-03-18	2010-03-20
201003	8	NO	M	1116	3	0.2509	8A900	8A900	2010-03-18	2010-03-21	53.5	18.6	68.0				85.4	10.0	4.38	13.0	12.2
201003	8	Y	M	453	5	0.2509	8A300	8A800	2010-03-19	2010-03-24	7.6	17.5	82.3			HSV-1	76.9	4.9	4.32	12.8	11.1	CEFTRIAXONE	3' CEPHALOSPORIN	1	4
201003	8	Y	M	1381	3	0.2509	8A700	8A700	2010-03-20	2010-03-23	90.8	11.8	67.4				82.1	9.7	4.14	12.6	11.5	Penicillin g	PENICILLIN	1	4
201003	8	Y	M	643	4	0.2854	8AA00	8AA00	2010-03-20	2010-03-24		7.3	36.0			ENTEROVIRUS	78.7	5.0	4.42	12.7	11.3	Penicillin g	PENICILLIN	2	4
201003	8	NO	M	265	4	0.2854	8AA00	8AA00	2010-03-20	2010-03-24	18.7	15.3	37.9			ENTEROVIRUS CA16	78.5	14.0	4.27	14.7	11.4
201003	8	NO	M	602	4	0.2509	8A700	8A700	2010-03-21	2010-03-25	20.3	16.6	60.2				82.7	11.7	4.40	12.8	12.5
201003	8	Y	F	1588	6	0.2509	8A500	8A500	2010-03-21	2010-03-27				1.0								Cefazolin	1' CEPHALOSPORIN	3	11
201003	8	NO	M	2003	3	0.2509	8A700	8A700	2010-03-22	2010-03-25	2.5	17.9	89.3				60.2	4.7	5.61	16.0	11.3
201003	8	NO	F	447	4	0.2854	8A600	8A600	2010-03-25	2010-03-29	5.8	19.0	54.0				73.5	10.0	4.41	13.2	11.2
201003	8	NO	F	596	4	0.2509	8A700	8A700	2010-03-26	2010-03-30	56.5	20.0	59.9				71.7	10.1	5.26	14.3	12.2
201004	8	NO	F	359	4	0.2509	8A700	8A700	2010-03-29	2010-04-02	5.7	10.7	37.5				80.7	9.3	4.24	13.2	11.1
201004	8	NO	M	1209	6	0.2854	8A200	8A200	2010-03-31	2010-04-06	35.6	11.1	68.0			PARAINFLUENZA 1	81.7	9.0	4.59	13.7	12.3
201004	8	NO	M	243	5	0.2854	8A200	8A200	2010-04-01	2010-04-06	2.4	13.3	82.0				78.5	6.0	4.74	13.5	12.5
201004	8	NO	M	1259	2	0.2509	8A700	8A700	2010-04-02	2010-04-04	11.6	8.0	66.0	1.0		ENTEROVIRUS ECHO.11	76.7	7.0	4.81	12.2	12.6
201004	8	NO	M	398	4	0.2854	8A900	8A900	2010-04-03	2010-04-07	10.3	20.4	69.0				79.0	10.5	5.10	12.0	13.7
201004	8	Y	M	468	5	0.2509	8A900	8A900	2010-04-04	2010-04-09	120.5	31.1	74.0				76.7	8.0	4.81	12.7	12.4	AUGMENTIN	Penicillin/βlactamase inhibitor	2	12
201004	8	NO	M	570	3	0.2509	8A900	8A900	2010-04-04	2010-04-07	106.7	5.7	38.4				72.6	9.5	4.27	15.2	10.3
201004	8	NO	M	797	4	0.2854	8AA00	8AA00	2010-04-05	2010-04-09	42.5	11.0	64.4			ENTEROVIRUS	79.5	8.7	4.43	12.6	12.0
201004	8	Y	F	3697	5	0.2509	8A900	8A900	2010-04-05	2010-04-10	50.4	18.9	85.5			ENTEROVIRUS	86.9	5.3	4.67	12.4	13.7	AUGMENTIN	Penicillin/βlactamase inhibitor	1	4
201004	8	NO	F	439	5	0.2854	8A700	8A700	2010-04-07	2010-04-12	10.4	9.8	54.4				75.5	5.4	4.44	12.4	11.8
201004	8	NO	F	963	2	0.2854	8A700	8A700	2010-04-07	2010-04-09	31.8	13.9	66.4				80.2	5.7	4.70	13.2	12.7
201004	8	NO	F	615	6	0.2509	8AA00	8AA00	2010-04-08	2010-04-14	1.7	5.8	60.0				81.4	11.0	4.85	13.0	13.4
201004	8	NO	F	1920	6	0.2509	8AA00	8AA00	2010-04-08	2010-04-14	21.0	16.4	82.3				82.4	7.2	4.44	13.4	12.4
201004	8	NO	M	1047	3	0.2509	8A700	8A700	2010-04-09	2010-04-12	5.1	13.2	67.8				80.7	8.4	4.40	12.8	11.9
201004	8	NO	F	2147	4	0.2509	8A700	8A700	2010-04-10	2010-04-14	32.4	21.1	88.0				84.8	4.0	4.20	12.7	12.4
201004	8	NO	M	581	2	0.2854	8A900	8A900	2010-04-12	2010-04-14	7.7	9.8	41			ENTEROVIRUS COX.A16	78.8	8.9	4.63	13.5	12.2
201004	8	Y	M	1795	3	0.2509	8A200	8A200	2010-04-12	2010-04-15	92.9	14.6	89.2				79.0	4.7	4.34	12.2	11.7	Cefuroxime	2' CEPHALOSPORIN	3	6
201004	8	NO	M	1402	3	0.2854	8A600	8A600	2010-04-16	2010-04-19	32.8	21.5	72.0				77.1	5.5	4.84	13.3	12.6
201004	8	NO	M	531	3	0.2509	8A700	8A700	2010-04-16	2010-04-19	11.5	14.0	64.6				81.1	8.3	4.76	12.6	13.3
201004	8	NO	F	2412	3	0.2509	8AA00	8AA00	2010-04-16	2010-04-19	13.7	7.4	51.4				84.4	11.0	4.61	12.3	13.2
201004	8	NO	M	1163	3	0.2509	8A200	8A200	2010-04-16	2010-04-19	4.8	9.2	60.0				82.4	4.0	4.38	12.4	12.1
201004	8	Y	F	208	5	0.2509	8A400	8A400	2010-04-17	2010-04-22	2.9	5.5	32.4				78.3	7.1	3.91	12.7	10.4	Cefazolin	1' CEPHALOSPORIN	1	4
201004	8	NO	M	748	2	0.2509	8A600	8A600	2010-04-17	2010-04-19	39.8	12.8	73.4				58.8	10.6	6.43	16.6	12.4
201004	8	NO	M	1086	3	0.2854	8AA00	8AA00	2010-04-17	2010-04-20	4.5	7.9	59.9				78.9	6.4	4.65	13.1	12.6
201004	8	Y	F	3071	4	0.2509	8A800	8A900	2010-04-17	2010-04-21	74.9	11.8	66.8				81.7	6.4	4.64	13.5	12.9	AUGMENTIN	Penicillin/βlactamase inhibitor	3	22
201004	8	NO	M	1204	5	0.2509	8F500	8F500	2010-04-19	2010-04-24		11.2	40.0				79.2	6.0	4.76	13.8	12.5
201004	8	Y	M	563	4	0.2509	8F500	8F500	2010-04-19	2010-04-23		15.7	69.0				82.0	11.0	4.72	12.9	12.6	Cefazolin	1' CEPHALOSPORIN	3	6
201004	8	NO	M	925	2	0.2509	8A900	8A900	2010-04-19	2010-04-21	26.7	14.1	63.0				82.3	7.0	4.74	13.5	12.8
201004	8	Y	F	605	3	0.2509	8F500	8F500	2010-04-19	2010-04-22		11.5	60.4				74.4	11.1	5.08	12.7	13.0	Cefazolin	1' CEPHALOSPORIN	1	0
201004	8	NO	M	1888	3	0.2509	8F500	8F500	2010-04-19	2010-04-22		13.1	76.1				75.9	6.1	5.10	13.3	13.2
201004	8	NO	M	3626	3	0.2854	8AA00	8AA00	2010-04-19	2010-04-22	35.9	12.4	72.0			NO VIRUS ISOLATED	58.6	13.0	6.64	15.0	12.6
201004	8	NO	M	1625	1	0.2509	8A900	8A900	2010-04-20	2010-04-21	37.1	10.7	75.5				79.3	4.6	4.30	12.4	11.3
201004	8	NO	F	1248	3	0.2509	8A700	8A700	2010-04-21	2010-04-24	36.1	8.4	65.1				83.8	5.6	4.27	13.0	12.1
201004	8	NO	M	433	3	0.2509	8A700	8A700	2010-04-21	2010-04-24	0.5	2.6	29.2				64.9	12.9	5.27	13.1	11.1
201004	8	NO	F	1722	2	0.2509	8A900	8A900	2010-04-21	2010-04-23	17.3	9.0	75.5				85.4	5.5	4.03	12.8	11.1
201004	8	Y	F	1638	4	0.2509	8A900	8A900	2010-04-22	2010-04-26	22.1	27.4	88.0				83.6	6.0	4.39	12.1	12.5	Ampicillin	PENICILLIN	2	6
201004	8	Y	F	1638	4	0.2509	8A900	8A900	2010-04-22	2010-04-26	22.1	27.4	88.0				83.6	6.0	4.39	12.1	12.5	AUGMENTIN	Penicillin/βlactamase inhibitor	1	2
201004	8	NO	F	260	3	0.2509	8AA00	8AA00	2010-04-23	2010-04-26	58.9	13.1	50.0				79.9	5.0	4.32	14.0	11.5
201004	8	Y	F	1678	6	0.2509	8A600	8A600	2010-04-23	2010-04-29												Penicillin g	PENICILLIN	2	9
201004	8	NO	M	439	3	0.2509	8AA00	8AA00	2010-04-23	2010-04-26	7.8	9.3	35.5			PARAINFLUENZA 3	74.3	6.5	4.59	15.1	11.4
201004	8	NO	M	538	3	0.2509	8A500	8A500	2010-04-23	2010-04-26	57.4	22.8	58.0				76.4	12.0	4.57	12.7	12.1
201004	8	Y	M	492	2	0.2509	8A200	8A200	2010-04-24	2010-04-26	73.1	14.2	57				68.2	8	4.90	16.2	10.1	Cefazolin	1' CEPHALOSPORIN	1	4
201004	8	NO	M	505	5	0.2854	8A600	8A600	2010-04-24	2010-04-29	4.3	11.9	75.4				79.5	6.4	4.29	13.5	11.6
201004	8	NO	F	567	2	0.2509	8A900	8A900	2010-04-25	2010-04-27	20.9	9.9	70.0				79.1	7.0	4.45	13.4	11.8
201004	8	NO	M	1127	4	0.2854	8A900	8A700	2010-04-26	2010-04-30	8.1	6.8	51.0			ENTEROVIRUS COX.A16	79.7	6.0	4.19	12.7	11.6
201004	8	NO	F	1352	2	0.2854	8A900	8A900	2010-04-27	2010-04-29	0.7	8.6	45.8				82.2	5.6	4.44	12.7	12.5
201005	8	NO	M	1676	7	0.2854	8AA00	8AA00	2010-04-26	2010-05-03	6.1	9.9	71.8			ENTEROVIRUS COX.A16	79.2	7.9	4.48	13.4	12.4
201005	8	NO	M	597	6	0.2509	8AA00	8AA00	2010-04-27	2010-05-03	22.0	10.5	69.3				82.0	7.8	4.62	12.1	12.8
201005	8	NO	M	1218	4	0.2854	8A800	8A800	2010-04-27	2010-05-01	12.2	10.9	57.0				59.9	5.0	5.16	17.7	10.2
201005	8	NO	M	1411	3	0.2854	8AA00	8AA00	2010-04-28	2010-05-01	3.3	12.9	73.4			ENTEROVIRUS COX.A16	79.6	8.1	4.41	12.8	12.0
201005	8	NO	M	951	4	0.2509	8AA00	8AA00	2010-04-28	2010-05-02	46.5	17.9	70.2				80.6	9.5	4.53	13.3	12.2
201005	8	Y	F	1074	5	0.2854	8A700	8A700	2010-04-29	2010-05-04												CEFTRIAXONE	3' CEPHALOSPORIN	2	2
201005	8	Y	M	1448	4	0.2509	8A700	8A700	2010-04-29	2010-05-03		8.1	54.4				76.7	9.3	4.76	12.9	11.9	Cefuroxime	2' CEPHALOSPORIN	1	5
201005	8	NO	M	1520	3	0.2854	8AA00	8AA00	2010-04-29	2010-05-02	47.8	12.1	52.0			ENTEROVIRUS COX.A16	81.8	13.0	4.57	13.2	12.8
201005	8	NO	F	268	4	0.2854	8A900	8A900	2010-04-29	2010-05-03	12.2	8.5	38.8				82.2	7.9	4.27	12.6	11.6
201005	8	NO	M	834	2	0.2509	8A900	8A900	2010-04-30	2010-05-02	3.5	9.8	24.0				77.8	4.8	4.90	12.7	13.0
201005	8	NO	M	659	2	0.2854	8A900	8A900	2010-04-30	2010-05-02	0.5	9.6	29.2				78.5	6.4	4.55	12.6	12.5
201005	8	NO	F	441	3	0.2509	8A500	8A500	2010-04-30	2010-05-03	34.1	16.0	63.0				82.3	5.0	4.24	12.8	11.7
201005	8	NO	F	1278	3	0.2509	8A500	8A500	2010-05-01	2010-05-04						ENTEROVIRUS COX.A4
201005	8	NO	F	1609	3	0.2509	8A600	8A600	2010-05-02	2010-05-05	34.3	11.2	67.8				77.8	4.6	3.83	12.7	10.4
201005	8	NO	M	1673	2	0.2509	8A900	8A900	2010-05-02	2010-05-04	47.0	20.3	75.0				82.0	7.0	4.82	13.5	13.1
201005	8	NO	F	2098	8	0.2509	8A900	8A900	2010-05-02	2010-05-10	8.0	12.0	83.0				83.4	4.7	4.10	13.6	11.6
201005	8	NO	M	1139	8	0.2854	8A900	8A900	2010-05-02	2010-05-10	11.9	9.2	51.0				78.6	10.0	4.72	12.9	13.1
201005	8	NO	M	902	3	0.2509	8A500	8A500	2010-05-03	2010-05-06	2.9	12.2	58.0				74.4	9.0	5.36	13.6	13.6
201005	8	NO	M	951	2	0.2509	8A900	8A900	2010-05-03	2010-05-05	34.6	18.5	84.0				84.1	2.0	4.47	12.5	12.2
201005	8	NO	F	898	10	0.2509	8A700	8A700	2010-05-03	2010-05-13	60.1	26.4	79.6				77.7	6.6	4.39	12.9	11.6
201005	8	NO	M	1599	3	0.2854	8AA00	8AA00	2010-05-04	2010-05-07				1.0
201005	8	NO	M	1279	2	0.2509	8A800	8A800	2010-05-04	2010-05-06	4.6	11.0	65.5			NO VIRUS ISOLATED	79.5	7.2	4.87	13.2	13.4
201005	8	NO	M	589	2	0.2509	8A700	8A700	2010-05-05	2010-05-07	48.9	9.4	46.0				73.5	10.0	5.09	12.5	12.7
201005	8	NO	F	1930	2	0.2854	8AA00	8AA00	2010-05-05	2010-05-07	6.3	8.1	67.8				78.8	4.1	4.68	11.9	13.1
201005	8	NO	M	710	5	0.2509	8A700	8A700	2010-05-05	2010-05-10	23.7	12.8	52.0				76.5	10.0	4.60	12.9	12.2
201005	8	NO	M	294	4	0.2509	8A700	8A700	2010-05-05	2010-05-09	29.9	11.4	53.6				80.4	7.0	3.98	12.4	11.2
201005	8	NO	F	385	6	0.2509	8A200	8A200	2010-05-05	2010-05-11	33.7	15.4	81.0				69.6	6.0	4.51	17.5	10.1
201005	8	NO	F	635	3	0.2854	8A900	8A900	2010-05-06	2010-05-09	50.0	20.2	72.0				75.4	4.0	4.71	12.7	12.5
201005	8	NO	M	377	4	0.2509	8A900	8A900	2010-05-06	2010-05-10	22.0	23.9	79.0				80.0	8.0	4.49	12.7	12.5
201005	8	NO	F	1330	2	0.2509	8A700	8A700	2010-05-07	2010-05-09	6.9	3.9	47.0				78.4	5.0	4.63	12.7	12.3
201005	8	NO	M	5732	3	0.2509	8A600	8A600	2010-05-07	2010-05-10	1.0	3.6	34.0			INFLUENZA B	57.0	9.8	6.76	15.3	12.6
201005	8	NO	M	3104	3	0.2509	8A700	8A700	2010-05-07	2010-05-10	1.5	11.4	78.5				78.9	5.6	4.55	13.6	12.0
201005	8	NO	M	593	2	0.2509	8A500	8A500	2010-05-08	2010-05-10	48.4	8.4	63.0				83.1	10.0	4.62	11.9	11.6
201005	8	NO	F	1621	5	0.2509	8A700	8A700	2010-05-09	2010-05-14	35.7	11.5	78.8				78.2	7.8	4.73	14.1	12.2
201005	8	NO	M	1109	6	0.2854	8A800	8A800	2010-05-09	2010-05-15	20.4	16.4	77.9			ENTEROVIRUS COX.A16	83.1	8.3	4.37	13.6	12.1
201005	8	NO	M	1020	1	0.2509	8A500	8A500	2010-05-10	2010-05-11	28.1	12.8	54.8				76.8	5.4	4.82	13.9	12.2
201005	8	NO	M	1791	5	0.2509	8A600	8A600	2010-05-10	2010-05-15	6.0	13.1	72.8				79.1	8.5	4.69	12.5	12.4
201005	8	NO	F	813	3	0.2509	8A500	8A500	2010-05-10	2010-05-13	27.4	10.6	66.8				78.9	8.7	4.32	11.8	11.6
201005	8	NO	F	1150	4	0.2509	8A900	8A900	2010-05-10	2010-05-14	26.1	3.9	57.7				79.2	9.2	4.72	12.3	12.6
201005	8	NO	F	1734	2	0.2854	8A900	8A900	2010-05-11	2010-05-13	0.3	10.8	58.0				83.4	4.0	5.01	13.6	13.8
201005	8	NO	M	1380	4	0.2854	8A600	8A600	2010-05-11	2010-05-15	24.2	15.8	73.6				78.9	8.9	4.60	14.0	12.1
201005	8	NO	M	626	4	0.2509	8AA00	8A800	2010-05-11	2010-05-15	34.1	24.4	75.0			ENTEROVIRUS CA16	80.4	11.0	4.99	15.0	13.7
201005	8	Y	F	1415	7	0.2509	8A800	8A800	2010-05-11	2010-05-18	1.5	13.8	78.9			NO VIRUS ISOLATED	77.9	4.4	4.93	12.4	13.1	AUGMENTIN	Penicillin/βlactamase inhibitor	3	11
201005	8	Y	M	450	3	0.2509	8A800	8A800	2010-05-12	2010-05-15						ENTEROVIRUS COX.A4						Cefuroxime	2' CEPHALOSPORIN	2	3
201005	8	Y	F	568	4	0.2854	8A800	8A800	2010-05-12	2010-05-16	14.9	20.0	59.5	1.0		ENTEROVIRUS CA16	74.5	5.5	4.71	13.0	11.6	Cefazolin	1' CEPHALOSPORIN	3	6
201005	8	NO	M	1121	4	0.2854	8A700	8A700	2010-05-12	2010-05-16	13.7	13.2	91.8				76.7	1.1	5.11	12.9	13.9
201005	8	NO	F	1357	4	0.2509	8AA00	8AA00	2010-05-12	2010-05-16	45.3	9.5	53.7				78.6	5.8	4.76	12.8	12.9
201005	8	NO	M	377	4	0.2854	8A700	8A700	2010-05-13	2010-05-17	51.6
201005	8	Y	F	1885	4	0.2509	8A800	8A800	2010-05-13	2010-05-17			64.8			ENTEROVIRUS COX.A5		5.7				AUGMENTIN	Penicillin/βlactamase inhibitor	3	11
201005	8	NO	F	551	3	0.2509	8AA00	8AA00	2010-05-14	2010-05-17	3.8	10.3	64.4				78.2	9.8	4.55	12.4	12.6
201005	8	Y	F	802	4	0.2509	8A900	8A900	2010-05-14	2010-05-18	116.7	11.3	67.7				81.3	6.2	4.00	13.4	11.1	AUGMENTIN	Penicillin/βlactamase inhibitor	3	12
201005	8	Y	F	1295	4	0.2509	8A900	8A900	2010-05-14	2010-05-18	77.1	14.1	79.6				81.0	6.0	4.06	13.1	11.5	AUGMENTIN	Penicillin/βlactamase inhibitor	2	12
201005	8	NO	M	393	3	0.2854	8A700	8A700	2010-05-15	2010-05-18	29.6	12.8	54.0				77.1	9.0	4.23	14.2	10.7
201005	8	NO	M	1926	2	0.2509	8A900	8A900	2010-05-16	2010-05-18	39.0	11.9	64.7				79.6	9.1	4.70	13.0	13.2
201005	8	Y	F	1651	4	0.2509	8A900	8A900	2010-05-16	2010-05-20	62.5	19.5	84.6				57.9	7.8	5.37	15.6	10.3	Cefazolin	1' CEPHALOSPORIN	2	3
201005	8	NO	M	311	3	0.2509	8A900	8A900	2010-05-17	2010-05-20	16.2
201005	8	NO	M	341	3	0.2509	8A700	8A700	2010-05-17	2010-05-20	41.9	16.1	57.0				78.5	9.0	4.38	12.5	11.4
201005	8	NO	F	593	7	0.2509	8A900	8A600	2010-05-17	2010-05-24	28.7	17.3	60.0				73.6	7.0	4.89	14.0	12.2
201005	8	NO	F	861	2	0.2509	8A700	8A700	2010-05-18	2010-05-20	9.7	13.6	82.0				56.9	4.0	5.40	16.3	10.0
201005	8	NO	F	1653	6	0.2509	8A900	8A900	2010-05-18	2010-05-24	29.2	13.4	82.1			ENTEROVIRUS COX.A4	60.7	6.8	5.88	14.0	11.8
201005	8	NO	F	926	8	0.2854	8A300	8A300	2010-05-18	2010-05-26	15.6	9.7	58.0			ENTEROVIRUS COX.A16	77.8	8.0	4.72	12.6	12.9
201005	8	NO	M	1541	6	0.2854	8A700	8A700	2010-05-18	2010-05-24	9.2	15.8	70.5				75.8	6.3	4.95	13.4	12.8
201005	8	NO	F	375	3	0.2509	8A900	8A900	2010-05-18	2010-05-21	3.9	10.5	51.0				74.8	10.0	5.00	12.9	12.1
201005	8	NO	F	1602	6	0.2509	8A700	8A700	2010-05-18	2010-05-24
201005	8	NO	M	209	1	0.2509	8A400	8A400	2010-05-19	2010-05-20
201005	8	NO	M	931	1	0.2854	8A700	8A700	2010-05-19	2010-05-20	9.5	13.2	53.0				78.4	8.0	4.31	14.1	11.3
201005	8	NO	F	615	1	0.2509	8A500	8A500	2010-05-20	2010-05-21	53.9	11.2	55.1				80.9	7.1	4.86	12.2	13.6
201005	8	NO	M	312	4	0.2509	8A900	8A900	2010-05-20	2010-05-24	1.1	5.6	54.1				82.0	13.7	4.77	13.0	13.2
201005	8	NO	M	741	7	0.2509	8A500	8A500	2010-05-20	2010-05-27	18.3	14.0	59.9				77.1	9.8	5.02	13.1	13.3
201005	8	NO	M	2452	4	0.2509	8A900	8A900	2010-05-20	2010-05-24	50.9	24.0	76.5				64.0	8.5	5.72	14.6	11.6
201005	8	NO	M	221	11	0.2854	8A600	8A600	2010-05-20	2010-05-31	20.2	17.6	49.0			NO VIRUS ISOLATED	59.2	5.0	5.69	22.0	10.8
201005	8	Y	F	241	3	0.2854	8AA00	8AA00	2010-05-21	2010-05-24	74.3	16.5	53.0				78.7	10.0	4.17	13.4	11.1	AUGMENTIN	Penicillin/βlactamase inhibitor	2	9
201005	8	NO	M	1534	3	0.2854	8AA00	8AA00	2010-05-21	2010-05-24	95.8	11.5	77.9				80.6	4.7	4.59	13.8	12.4
201005	8	NO	M	311	2	0.2509	8A900	8A900	2010-05-21	2010-05-23	56.7	18.3	60				79.1	13	4.73	13.0	12.6
201005	8	Y	F	479	6	0.2509	8A700	8A700	2010-05-21	2010-05-27	22.3	12.3	58.3				84.3	10.8	4.21	12.4	11.7	Gentamicin	AMINOGLYCOSIDE	2	4
201005	8	Y	F	479	6	0.2509	8A700	8A700	2010-05-21	2010-05-27	22.3	12.3	58.3				84.3	10.8	4.21	12.4	11.7	Cefazolin	1' CEPHALOSPORIN	2	7
201005	8	Y	F	948	5	0.2854	8AA00	8AA00	2010-05-21	2010-05-26	64.8	19.9	53.0	4.0			78.4	17.0	4.08	14.0	11.0	AUGMENTIN	Penicillin/βlactamase inhibitor	2	9
201005	8	Y	M	575	3	0.2509	8A200	8A200	2010-05-21	2010-05-24	30.2	14.6	63.9			NO VIRUS ISOLATED	64.3	7.7	5.02	13.5	10.0	Cefazolin	1' CEPHALOSPORIN	2	5
201005	8	NO	F	1417	4	0.2854	8A800	8A800	2010-05-22	2010-05-26	7.0	8.8	74.9				60.7	12.9	5.21	15.0	10.4
201005	8	NO	F	108	4	0.2509	8A700	8A700	2010-05-22	2010-05-26	39.9	15.7	48.0				82.6	16.0	4.02	12.3	11.6
201005	8	NO	M	743	4	0.2854	8A700	8A700	2010-05-22	2010-05-26	74.3	16.9	70.0				76.4	9.5	4.96	12.7	12.7
201005	8	Y	M	687	5	0.2509	8A600	8A600	2010-05-22	2010-05-27	112.9	10.4	64.4				75.6	8.9	4.35	12.9	11.2	Cefazolin	1' CEPHALOSPORIN	2	9
201005	8	NO	M	343	5	0.2509	8A800	8A800	2010-05-22	2010-05-27	18.5	20.1	68.0				78.1	10.0	4.01	12.5	10.8
201005	8	NO	F	568	3	0.2854	8AA00	8AA00	2010-05-23	2010-05-26	50.7	15.4	60.0				78.2	15.0	4.72	13.5	12.5
201005	8	NO	F	501	4	0.2509	8A700	8A700	2010-05-23	2010-05-27	5.5	15.9	33.0				83.2	12.0	4.69	13.3	12.6
201005	8	NO	F	2483	2	0.2509	8A500	8A500	2010-05-24	2010-05-26	13.9	7.3	82.1				81.4	4.5	4.58	13.0	12.9
201005	8	Y	F	875	4	0.2509	8A700	8A700	2010-05-24	2010-05-28	76.5	28.4	62.5				81.8	12.5	4.79	13.0	13.6	Cefazolin	1' CEPHALOSPORIN	3	9
201005	8	NO	M	1243	2	0.2854	8A600	8A600	2010-05-25	2010-05-27	30.9	15.6	83.4			HSV-1	74.4	5.1	5.47	14.6	13.8
201005	8	NO	M	464	1	0.2854	8A600	8A600	2010-05-25	2010-05-26	16.8	10.3	54.9			ENTEROVIRUS COX.A16	76.3	10.5	4.60	12.6	12.7
201005	8	Y	M	1583	2	0.2509	8A300	8A300	2010-05-25	2010-05-27	30.5	18.4	82.0			ENTEROVIRUS COX.A4	78.9	6.0	4.45	12.7	11.6	Cefazolin	1' CEPHALOSPORIN	2	7
201005	8	NO	F	1178	3	0.2854	8A600	8A600	2010-05-25	2010-05-28	0.4	9.3	32.0				79.2	8.0	5.09	11.9	14.0
201005	8	Y	M	2060	5	0.2509	8A700	8A700	2010-05-25	2010-05-30	29.1	17.5	89.0				79.8	5.2	4.35	13.4	11.5	Cefazolin	1' CEPHALOSPORIN	1	2
201005	8	Y	M	1100	6	0.2854	8A800	8A800	2010-05-25	2010-05-31						ENTEROVIRUS 71						AUGMENTIN	Penicillin/βlactamase inhibitor	1	4
201005	8	NO	F	683	2	0.2509	8A500	8A500	2010-05-25	2010-05-27	11.5	14.6	69.0				81.3	8.0	3.90	12.5	10.7
201005	8	NO	M	952	3	0.2509	8A700	8A700	2010-05-26	2010-05-29	13.5	13.0	72.0			NO VIRUS ISOLATED	77.8	12.0	4.14	12.9	11.0
201005	8	Y	M	545	5	0.2854	8A800	8A800	2010-05-26	2010-05-31	8.3	21.0	68.0			HSV-1	76.7	11.0	4.59	14.5	12.1	Cefazolin	1' CEPHALOSPORIN	3	6
201005	8	NO	M	951	5	0.2854	8A800	8A800	2010-05-26	2010-05-31	17.1	13.2	62.4			ENTEROVIRUS COX.A16	78.0	12.4	4.60	14.8	12.4
201005	8	NO	M	623	5	0.2509	8A800	8A800	2010-05-26	2010-05-31	33.5	15.0	82.0				76.3	5.0	4.82	13.2	12.4
201005	8	NO	M	600	4	0.2854	8A200	8A200	2010-05-27	2010-05-31	8.9	13.7	54.8			ENTEROVIRUS COX.A16	81.4	7.2	4.58	12.8	12.8
201005	8	NO	M	1583	4	0.2509	8A700	8A700	2010-05-27	2010-05-31	97.9	10.8	84.9				79.6	6.3	4.71	12.6	12.7
201005	8	NO	M	142	4	0.2854	8AA00	8AA00	2010-05-27	2010-05-31	0.9	8.4	30.9			NO VIRUS ISOLATED	73.0	6.0	4.93	13.5	11.8
201005	8	Y	F	1927	4	0.2509	8A800	8A800	2010-05-27	2010-05-31	12.5	9.1	73.4			NO VIRUS ISOLATED	86.1	5.7	4.38	12.5	12.7	AUGMENTIN	Penicillin/βlactamase inhibitor	2	7
201005	8	NO	M	1185	3	0.2509	8A700	8A700	2010-05-27	2010-05-30	2.9	21.8	79.0				79.3	6.0	4.74	12.3	13.1
201005	8	NO	M	1139	2	0.2509	8A300	8A300	2010-05-27	2010-05-29	6.7	8.7	60.0				81.1	5.0	4.28	13.6	11.9
201005	8	NO	F	481	4	0.2509	8A500	8A500	2010-05-27	2010-05-31	4.3	11.8	40.0				80.0	8.0	4.45	12.4	12.2
201005	8	NO	F	1340	3	0.2854	8A700	8A700	2010-05-28	2010-05-31	20.3	14.5	61.0				82.6	5.0	4.70	12.7	13.4
201005	8	NO	M	751	3	0.2509	8A700	8A700	2010-05-28	2010-05-31	< 0.2	7.8	24.9				78.0	4.5	4.77	12.6	12.8
201006	8	NO	F	2760	6	0.2509	8AA00	8AA00	2010-05-26	2010-06-01	51.6	13.2	84.8			ENTEROVIRUS COX.A4	85.7	9.7	4.46	11.8	13.1
201006	8	NO	F	2386	7	0.2509	8A300	8A300	2010-05-26	2010-06-02	20.5	8.0	74.6			ENTEROVIRUS COX.A5	86.3	8.8	4.08	12.7	11.7
201006	8	NO	M	1426	7	0.2509	8A700	8A700	2010-05-26	2010-06-02	5.7	14.6	85.9			ENTEROVIRUS COX.A4	83.2	8.7	4.76	12.3	13.4
201006	8	Y	F	1761	7	0.2509	8AA00	8AA00	2010-05-26	2010-06-02	8.0	14.4	78.8				81.0	7.4	4.27	13.5	11.4	Amoxycillin	PENICILLIN	2	5
201006	8	NO	F	2805	5	0.2854	8A500	8A500	2010-05-27	2010-06-01	25.6	11.4	83.4				83.4	6.0	4.59	13.1	12.7
201006	8	NO	F	457	6	0.2509	8A700	8A700	2010-05-27	2010-06-02	10.7	11.7	69.0				82.9	12.0	3.98	13.6	10.9
201006	8	Y	M	1246	5	0.2509	8A800	8A800	2010-05-27	2010-06-01	52.5	12.5	74.0			ENTEROVIRUS COX.A4	80.2	7.1	4.19	12.9	11.8	AUGMENTIN	Penicillin/βlactamase inhibitor	2	6
201006	8	NO	F	3887	7	0.2509	8AA00	8AA00	2010-05-28	2010-06-04	4.0	10.0	89.4				85.5	4.9	4.41	11.7	12.9
201006	8	NO	F	2706	7	0.2854	8AA00	8AA00	2010-05-28	2010-06-04	14.7	10.4	83.7				60.8	8.9	5.58	14.4	10.8
201006	8	NO	F	827	4	0.2509	8A700	8A700	2010-05-28	2010-06-01	40.9	12.5	72.2				78.9	8.2	4.51	13.3	11.8
201006	8	NO	F	834	5	0.2509	8A300	8A300	2010-05-28	2010-06-02	35.6	13.6	66.3				81.3	7.2	4.16	13.0	11.5
201006	8	NO	F	932	6	0.2509	8A700	8A700	2010-05-29	2010-06-04	7.0	11.3	73.3				87.4	7.5	4.06	12.4	11.8
201006	8	Y	M	686	3	0.2854	8AA00	8AA00	2010-05-29	2010-06-01	136.8	16.7	75.8				78.5	9.4	4.83	12.4	12.7	Cefazolin	1' CEPHALOSPORIN	1	3
201006	8	Y	M	686	3	0.2854	8AA00	8AA00	2010-05-29	2010-06-01	136.8	16.7	75.8				78.5	9.4	4.83	12.4	12.7	AUGMENTIN	Penicillin/βlactamase inhibitor	1	3
201006	8	Y	M	686	3	0.2854	8AA00	8AA00	2010-05-29	2010-06-01	136.8	16.7	75.8				78.5	9.4	4.83	12.4	12.7	Gentamicin	AMINOGLYCOSIDE	1	2
201006	8	NO	M	847	3	0.2854	8AA00	8AA00	2010-05-29	2010-06-01	51.9	16.7	62.1				80.9	9.6	4.88	12.4	13.3
201006	8	NO	M	1960	4	0.2509	8AA00	8AA00	2010-05-29	2010-06-02	4.5	14.8	83.0				80.9	4.5	4.86	12.8	13.2
201006	8	NO	M	2142	4	0.2509	8A900	8AA00	2010-05-29	2010-06-02	48.6	15.0	75.2				84.2	8.7	4.23	13.8	12.2
201006	8	NO	M	262	3	0.2509	8A700	8A700	2010-05-30	2010-06-02				2.0
201006	8	NO	F	92	6	0.2854	8AA00	8AA00	2010-05-30	2010-06-05	3.9	5.0	48.0				87.2	24.0	3.75	11.7	10.9
201006	8	NO	M	558	3	0.2509	8A600	8A600	2010-05-30	2010-06-02
201006	8	NO	M	168	3	0.2854	8AA00	8AA00	2010-05-30	2010-06-02	5.6	10.5	25.4				75.6	11.2	4.72	12.3	12.1
201006	8	Y	M	481	2	0.2854	8AA00	8AA00	2010-05-31	2010-06-02	10.9	18.9	70.1				74.2	5.4	4.49	14.3	11.3	AUGMENTIN	Penicillin/βlactamase inhibitor	1	4
201006	8	Y	M	481	2	0.2854	8AA00	8AA00	2010-05-31	2010-06-02	10.9	18.9	70.1				74.2	5.4	4.49	14.3	11.3	Oxacillin	PENICILLIN	2	6
201006	8	Y	F	309	3	0.2509	8A800	8A800	2010-05-31	2010-06-03	5.8	19.0	70.0			NO VIRUS ISOLATED	82.5	11.0	4.98	13.1	13.9	Cefazolin	1' CEPHALOSPORIN	3	5
201006	8	NO	M	916	4	0.2509	8A300	8A300	2010-05-31	2010-06-04	20.0	4.9	54.0			ENTEROVIRUS COX.A16	84.4	17.0	4.37	12.4	12.1
201006	8	NO	M	264	4	0.2509	8A500	8A500	2010-05-31	2010-06-04	11.6	17.3	38.0				77.3	13.0	4.19	13.1	10.7
201006	8	NO	F	2261	10	0.2509	8A600	8A600	2010-05-31	2010-06-10	14.1	5.9	75.2				78.5	7.5	4.51	13.8	12.1
201006	8	NO	M	2293	2	0.2854	8A800	8A800	2010-06-01	2010-06-03	5.3	11.8	82.1			ENTEROVIRUS COX.A16	81.9	6.0	4.37	12.0	12.1
201006	8	Y	M	346	5	0.2854	8AA00	8AA00	2010-06-01	2010-06-06				1.0		NO VIRUS ISOLATED						Ampicillin	PENICILLIN	3	11
201006	8	NO	F	894	3	0.2509	8A600	8A600	2010-06-01	2010-06-04	2.7	2.8	59.7			NO VIRUS ISOLATED	82.4	11.2	4.66	12.1	13.1
201006	8	NO	F	2601	5	0.2854	8AA00	8AA00	2010-06-01	2010-06-06	17.3	9.7	74.1			NO VIRUS ISOLATED	80.6	6.4	4.75	12.5	12.8
201006	8	Y	M	613	4	0.2509	8AA00	8AA00	2010-06-01	2010-06-05	147.3	7.7	58.0			ENTEROVIRUS COX.A4	78.1	14.0	4.80	13.6	12.3	AUGMENTIN	Penicillin/βlactamase inhibitor	1	2
201006	8	Y	M	613	4	0.2509	8AA00	8AA00	2010-06-01	2010-06-05	147.3	7.7	58.0			ENTEROVIRUS COX.A4	78.1	14.0	4.80	13.6	12.3	Ampicillin	PENICILLIN	2	9
201006	8	NO	M	1343	5	0.2509	8AA00	8AA00	2010-06-02	2010-06-07	20.5	11.6	75.0			ENTEROVIRUS COX.B1	82.3	5.0	3.67	13.3	10.3
201006	8	NO	F	2366	6	0.2509	8AA00	8AA00	2010-06-02	2010-06-08	12.6	9.5	77.0			ENTEROVIRUS CB1	85.3	9.0	4.21	12.8	12.3
201006	8	Y	M	903	5	0.2509	8A900	8A900	2010-06-02	2010-06-07	70.2	12.6	72.0				74.0	10.0	4.70	12.9	11.7	AUGMENTIN	Penicillin/βlactamase inhibitor	1	2
201006	8	Y	M	903	5	0.2509	8A900	8A900	2010-06-02	2010-06-07	70.2	12.6	72.0				74.0	10.0	4.70	12.9	11.7	Ampicillin	PENICILLIN	2	8
201006	8	NO	M	1301	4	0.2509	8A900	8A900	2010-06-03	2010-06-07	13.7	13.5	75.6				80.3	8.9	4.76	12.6	12.4
201006	8	Y	M	2340	5	0.2509	8A400	8A400	2010-06-04	2010-06-09	1.5	12.5	59.5				81.3	5.1	4.59	12.6	12.4	AUGMENTIN	Penicillin/βlactamase inhibitor	2	13
201006	8	NO	M	1738	2	0.2509	8A700	8A700	2010-06-04	2010-06-06	3.0	18.2	86.8				80.2	6.6	4.89	12.8	13.4
201006	8	NO	F	372	3	0.2854	8AA00	8AA00	2010-06-04	2010-06-07	3.2	6.4	44.7			NO VIRUS ISOLATED	77.9	9.4	4.89	12.7	12.5
201006	8	NO	F	586	3	0.2509	8A900	8A900	2010-06-04	2010-06-07	1.7	11.4	48.4				83.7	10.6	4.60	12.0	13.0
201006	8	NO	M	535	3	0.2854	8A500	8A500	2010-06-05	2010-06-08	18.4	14.6	55.6				63.9	7.8	5.70	14.1	11.7
201006	8	NO	M	954	7	0.2854	8A500	8A500	2010-06-05	2010-06-12	9.8	8.0	57.4				79.1	6.9	5.36	12.3	14.2
201006	8	NO	F	778	3	0.2854	8A900	8A900	2010-06-06	2010-06-09	3.2	16.8	69.0				73.2	14.0	4.97	12.5	12.7
201006	8	Y	F	620	2	0.2509	8A500	8A500	2010-06-06	2010-06-08	65.9	14.9	63.1				77.9	6.8	4.84	12.8	12.6	Cefazolin	1' CEPHALOSPORIN	1	1
201006	8	NO	F	578	2	0.2509	8A600	8A600	2010-06-06	2010-06-08	34.5	11.4	51.4				69.1	4.9	4.69	17.0	10.0
201006	8	NO	F	552	3	0.2509	8A500	8A500	2010-06-06	2010-06-09	7.2	13.7	65.1				79.9	9.6	4.57	13.9	12.0
201006	8	Y	F	863	2	0.2509	8A500	8A500	2010-06-06	2010-06-08	33.8	13.4	69.4				77.7	10.5	4.49	14.2	11.7	CEFTRIAXONE	3' CEPHALOSPORIN	1	0
201006	8	NO	M	1064	4	0.2509	8A600	8A600	2010-06-06	2010-06-10	3.8	17.9	85.8				82.3	7.3	4.47	11.9	13.0
201006	8	NO	M	1398	1	0.2509	8A800	8A800	2010-06-07	2010-06-08						ENTEROVIRUS COX.B1
201006	8	NO	M	938	2	0.2854	8A800	8A800	2010-06-07	2010-06-09	10.4	15.8	61.0				72.7	7.0	5.17	13.4	12.3
201006	8	NO	M	841	2	0.2854	8AA00	8AA00	2010-06-07	2010-06-09	26.6	13.7	58.3				84.5	8.9	4.27	13.1	11.8
201006	8	NO	M	596	3	0.2509	8A600	8A600	2010-06-07	2010-06-10	5.2	16.4	45.9				76.8	8.8	4.99	12.9	12.6
201006	8	NO	M	1738	8	0.2854	8AA00	8A800	2010-06-07	2010-06-15	0.5	11.8	88.0			ENTEROVIRUS 71	79.9	3.0	5.17	12.3	13.9
201006	8	NO	F	1095	3	0.2854	8AA00	8AA00	2010-06-08	2010-06-11	4.0	9.3	58.8			ENTEROVIRUS COX.A16	76.6	4.4	5.04	12.1	13.3
201006	8	NO	M	498	3	0.2854	8A900	8A900	2010-06-08	2010-06-11	29.9	13.1	52.1				74.7	8.2	4.11	14.8	10.5
201006	8	NO	F	364	4	0.2509	8A800	8A800	2010-06-08	2010-06-12	24.8	9.9	61.0			ENTEROVIRUS COX.A5	60.3	10.5	4.69	15.6	8.7
201006	8	NO	M	716	3	0.2854	8AA00	8AA00	2010-06-08	2010-06-11	17.5	9.5	57.3			ENTEROVIRUS COX.A16	77.2	11.8	5.05	12.8	12.9
201006	8	NO	M	1913	4	0.2854	8A300	8A300	2010-06-08	2010-06-12	5.8	9.1	58.0			ENTEROVIRUS COX.A16	77.9	5.0	4.94	12.7	13.6
201006	8	Y	M	456	5	0.2854	8A700	8A700	2010-06-08	2010-06-13	5.9	22.4	65.0				52.3	7.0	5.97	19.1	9.5	NYSTATIN	ANTIFUNGAL	2	5
201006	8	NO	M	1066	3	0.2854	8AA00	8AA00	2010-06-08	2010-06-11	0.6	15.9	61.0			ENTEROVIRUS COX.A16	80.6	7.0	4.70	12.2	12.4
201006	8	NO	M	1271	3	0.2509	8A500	8A500	2010-06-08	2010-06-11	12.6	25.4	69.0				78.3	9.0	4.94	14.1	12.7
201006	8	NO	M	948	3	0.2509	8A700	8A700	2010-06-08	2010-06-11	3.9	7.6	57.0				69.3	9.0	5.41	12.1	13.1
201006	8	NO	M	641	1	0.2509	8A500	8A500	2010-06-08	2010-06-09	5.5	8.1	71.6				75.3	13.8	4.58	12.8	11.8
201006	8	NO	F	615	2	0.2509	8A500	8A500	2010-06-09	2010-06-11	7.7	12.8	77.0				83.8	12.0	4.45	12.1	13.1
201006	8	NO	M	2071	1	0.2509	8A500	8A500	2010-06-09	2010-06-10	13.2	9.0	63.5				82.7	6.5	4.62	13.6	12.5
201006	8	Y	F	1202	3	0.2509	8A700	8A700	2010-06-09	2010-06-12	132.3	7.1	52.0				87.1	6.0	3.72	12.7		CEFTRIAXONE	3' CEPHALOSPORIN	3	3
201006	8	NO	F	719	4	0.2854	8AA00	8AA00	2010-06-09	2010-06-13	61.9	9.4	36.0				75.3	16.0	4.89	14.4	11.9
201006	8	NO	F	804	3	0.2509	8A800	8A800	2010-06-09	2010-06-12	7.4	10.3	37.0		99	ENTEROVIRUS COX.A5	59.8	9.0	6.00	17.2
201006	8	NO	F	2298	2	0.2509	8A700	8A700	2010-06-09	2010-06-11	21.6	14.8	83.1				82.7	5.8	4.86	12.0
201006	8	NO	M	1602	7	0.2854	8A700	8A700	2010-06-10	2010-06-17	2.5	9.1	63.4		95		85.3	7.3	4.30	12.7
201006	8	NO	M	1649	3	0.2509	8A500	8A500	2010-06-10	2010-06-13	25.9	11.8	66.6		85		79.5	6.7	4.69	12.5
201006	8	NO	M	945	4	0.2854	8A700	8A700	2010-06-10	2010-06-14	9.1	7.8	69		99		80.0	5.3	4.30	12.6
201006	8	Y	F	480	2	0.2509	8A600	8A600	2010-06-11	2010-06-13	27.3	21.0	73.5		103		76.5	8	4.38	13.1		Cefazolin	1' CEPHALOSPORIN	1	1
201006	8	Y	M	533	1	0.2854	8A500	8A500	2010-06-11	2010-06-12	61.4	21.9	70.5		85		75.0	16.0	5.01	13.7		Cefazolin	1' CEPHALOSPORIN	1	0
201006	8	NO	M	725	3	0.2509	8A900	8A900	2010-06-11	2010-06-14	85.3	10.7	64.0				79.2	8.0	4.43	13.0
201006	8	NO	F	2240	5	0.2854	8AA00	8AA00	2010-06-11	2010-06-16	1.5	8.3	85.8		122		84.7	3.0	4.65	11.9
201006	8	NO	M	583	4	0.2854	8A200	8A200	2010-06-11	2010-06-15	63.1	13.9	62.0		86		84.6	9.0	4.02	12.8
201006	8	NO	F	583	6	0.2854	8A200	8A200	2010-06-11	2010-06-17	13.6	4.9	40.8		79		79.4	15.7	4.76	12.9
201006	8	NO	M	649	4	0.2854	8AA00	8AA00	2010-06-11	2010-06-15	21.7	10.7	62.2				82.6	9.1	4.30	14.8
201006	8	NO	F	589	2	0.2509	8A700	8A700	2010-06-11	2010-06-13	9.5	13.0	58.0				72.3	12.0	4.81	14.5
201006	8	Y	M	265	3	0.2854	8A800	8A800	2010-06-11	2010-06-14	71.9	13.5	73.4		100		76.2	9.1	4.33	12.8		Cefazolin	1' CEPHALOSPORIN	2	5
201006	8	NO	F	556	4	0.2509	8A200	8A200	2010-06-12	2010-06-16	3.1	4.7	60.7				80.8	6.8	4.90	12.6
201006	8	Y	M	84	7	0.2854	8AC00	8AC00	2010-06-12	2010-06-19	6.0	7.4	50.9		104		81.5	10.4	3.89	12.9		Ampicillin	PENICILLIN	2	7
201006	8	Y	M	84	7	0.2854	8AC00	8AC00	2010-06-12	2010-06-19	6.0	7.4	50.9		104		81.5	10.4	3.89	12.9		Gentamicin	AMINOGLYCOSIDE	2	2
201006	8	Y	M	84	7	0.2854	8AC00	8AC00	2010-06-12	2010-06-19	6.0	7.4	50.9		104		81.5	10.4	3.89	12.9		Cefazolin	1' CEPHALOSPORIN	1	1
201006	8	NO	F	2740	5	0.2854	8A500	8A500	2010-06-12	2010-06-17	6.1	9.2	64.0				84.6	7.0	4.49	12.5
201006	8	NO	F	2073	5	0.2854	8A500	8A500	2010-06-12	2010-06-17	0.8	8.5	53.0				82.0	5.0	4.66	12.0
201006	8	NO	M	971	5	0.2854	8A700	8A700	2010-06-12	2010-06-17	6.6	12.3	59.0		84		77.7	9.0	4.97	12.4
201006	8	NO	F	727	5	0.2854	8AA00	8AA00	2010-06-12	2010-06-17	24.4	11.8	57.0			NO VIRUS ISOLATED	78.8	5.0	4.53	13.4
201006	8	NO	F	3620	2	0.2509	8A500	8A500	2010-06-12	2010-06-14	15.4	7.8	76.0				80.9	12.0	4.23	11.8
201006	8	NO	M	1412	3	0.2509	8A500	8A500	2010-06-12	2010-06-15	60.3	17.8	74.0		141		78.9	8.0	4.13	14.4
201006	8	NO	F	650	2	0.2854	8AA00	8AA00	2010-06-13	2010-06-15	13.8	14.8	50.1		78	ENTEROVIRUS COX.A16	77.4	7.5	4.60	13.8
201006	8	NO	F	675	3	0.2854	8A500	8A500	2010-06-13	2010-06-16	11.7	15.8	60.4				69.3	10.3	5.15	14.8
201006	8	Y	M	2133	3	0.2509	8A700	8A700	2010-06-13	2010-06-16	134.7	9.2	83.2		60		85.1	5.3	4.22	12.7		CEFTRIAXONE	3' CEPHALOSPORIN	2	2
201006	8	NO	M	1465	3	0.2509	8A600	8A600	2010-06-13	2010-06-16	26.3	8.9	75.2		94		82.1	7.6	3.96	12.4
201006	8	NO	M	1377	8	0.2509	8AA00	8AA00	2010-06-13	2010-06-21	52.6	9.6	51.0				80.4	7.3	4.49	13.8
201006	8	NO	M	539	4	0.2854	8A500	8A500	2010-06-15	2010-06-19	42.5	11.3	62.7		83		77.5	6.8	4.72	12.7
201006	8	NO	M	853	3	0.2854	8A900	8A900	2010-06-15	2010-06-18	8.5	9.4	44.5		106		75.3	20.5	4.53	13.5
201006	8	NO	M	828	6	0.2509	8A600	8A600	2010-06-15	2010-06-21	14.3	16.7	83.4		107		84.8	7.8	4.20	12.3
201006	8	NO	M	2144	4	0.2509	8A900	8A900	2010-06-15	2010-06-19	2.3	8.7	78.0				80.6	4.1	4.70	12.3
201006	8	NO	M	1084	4	0.2509	8A900	8A900	2010-06-15	2010-06-19	60.9	20.2	65.0		99		80.2	20.0	4.79	14.3
201006	8	NO	M	928	6	0.2509	8AA00	8AA00	2010-06-15	2010-06-21	0.9	20.8	81.5		107		80.2	5.4	4.35	14.0
201006	8	NO	M	1675	4	0.2854	8A600	8A600	2010-06-16	2010-06-20	7.1	10.0	73.4		88		76.3	5.2	4.77	13.5
201006	8	NO	M	725	7	0.2854	8A600	8A600	2010-06-16	2010-06-23	13.8	5.8	56.8				77.9	10.2	4.71	13.1
201006	8	NO	M	614	4	0.2509	8A500	8A500	2010-06-16	2010-06-20	14.1	10.9	63.8				71.6	6.6	5.14	14.7
201006	8	Y	M	733	2	0.2509	8A500	8A500	2010-06-16	2010-06-18	3.5	9.9	55.3		93		82.2	11.1	4.32	13.1		AUGMENTIN	Penicillin/βlactamase inhibitor	2	5
201006	8	NO	M	682	4	0.2509	8A900	8A900	2010-06-17	2010-06-21	2.8	9.2	52.1				79.4	6.8	4.67	12.4
201006	8	NO	F	1333	4	0.2509	8A600	8A600	2010-06-17	2010-06-21	5.4	12.5	74.3		129		75.1	6.5	5.55	12.1
201006	8	NO	M	1045	2	0.2509	8A500	8A500	2010-06-17	2010-06-19	5.4	11.7	50.9		94		81.6	6.7	4.89	13.3
201006	8	NO	M	419	4	0.2509	8A900	8A900	2010-06-17	2010-06-21	11.9	12.1	48.4		79		78.5	6.7	4.93	13.4
201006	8	NO	F	247	3	0.2854	8AA00	8AA00	2010-06-17	2010-06-20	10.0	6.8	39.0		77	NO VIRUS ISOLATED	84.8	9.0	4.08	12.1
201006	8	NO	M	928	1	0.2854	8A700	8A700	2010-06-17	2010-06-18	4.9	10.0	67.0		102		79.0	6.9	4.95	13.4
201006	8	NO	F	955	4	0.2509	8A500	8A500	2010-06-17	2010-06-21	5.9	5.6	63.0		46		84.2	7.0	4.05	12.3
201006	8	NO	M	282	5	0.2854	8A600	8A600	2010-06-18	2010-06-23	17.3	9.6	35.6		97		79.8	8.6	4.20	15.0
201006	8	NO	F	510	3	0.2509	8A500	8A500	2010-06-18	2010-06-21	15.2	8.9	47.6		98		68.4	9.1	4.91	15.8
201006	8	NO	F	607	3	0.2509	8A500	8A500	2010-06-18	2010-06-21	13.9	11.8	78.0		136		81.4	4.0	4.36	12.5
201006	8	NO	F	438	4	0.2509	8A900	8A900	2010-06-18	2010-06-22	27.9	6.0	67.8		91		81.4	7.2	4.58	14.0
201006	8	NO	F	2229	2	0.2509	8A800	8A800	2010-06-18	2010-06-20	9.4	6.9	49.5		89		77.3	6.6	4.76	14.7
201006	8	NO	M	939	2	0.2509	8A500	8A500	2010-06-18	2010-06-20	21.3	10.7	69.9				81.4	7.7	4.52	12.2
201006	8	NO	M	2715	3	0.2509	8A600	8A600	2010-06-18	2010-06-21	1.9	9.8	48.0		87		81.4	7.0	4.68	12.4
201006	8	NO	M	563	3	0.2509	8A600	8A600	2010-06-18	2010-06-21	11.3	16.8	71.3		111		73.7	7.7	4.87	12.8
201006	8	NO	M	1603	3	0.2854	8A700	8A700	2010-06-19	2010-06-22	1.0	7.0	51.7		79		85.5	6.3	4.35	12.6
201006	8	NO	M	1851	6	0.2509	8A700	8A700	2010-06-19	2010-06-25	8.1	13.3	86.0		121		76.8	6.0	4.82	12.8
201006	8	NO	M	225	3	0.2509	8A500	8A500	2010-06-20	2010-06-23	1.5	4.5	50.0				70.9	5.1	5.05	14.9
201006	8	NO	F	530	4	0.2509	8A600	8A600	2010-06-20	2010-06-24	15.1	11.6	51.9		102		76.2	9.1	5.00	13.7
201006	8	Y	F	89	4	0.2509	8A900	8A900	2010-06-20	2010-06-24		13.3	64.0		103	ENTEROVIRUS COX.A4	62.6	7.0	4.97	15.5		Ampicillin	PENICILLIN	2	5
201006	8	Y	F	89	4	0.2509	8A900	8A900	2010-06-20	2010-06-24		13.3	64.0		103	ENTEROVIRUS COX.A4	62.6	7.0	4.97	15.5		Gentamicin	AMINOGLYCOSIDE	1	1
201006	8	NO	M	644	4	0.2509	8AA00	8AA00	2010-06-20	2010-06-24	43.5	16.7	61.2				73.4	9.1	5.37	14.5
201006	8	Y	M	728	5	0.2854	8A900	8A900	2010-06-20	2010-06-25	24.1	20.7	58.0		90		78.8	13.0	4.63	12.6		Cefazolin	1' CEPHALOSPORIN	2	8
201006	8	NO	M	751	5	0.2854	8A900	8A900	2010-06-20	2010-06-25	5.3	8.6	63.8		94		77.8	8.2	4.55	12.6
201006	8	NO	F	2455	4	0.2509	8A700	8A700	2010-06-21	2010-06-25	0.4	8.0	66.9		101	NO VIRUS ISOLATED	79.3	4.4	4.54	13.4
201006	8	NO	M	784	2	0.2854	8A700	8A700	2010-06-21	2010-06-23	6.3	11.0	57.0		99		72.9	10.0	4.91	13.3
201006	8	NO	M	851	4	0.2509	8A800	8A800	2010-06-21	2010-06-25	25.6	21.2	62.0		162	ENTEROVIRUS COX.A16	79.5	9.0	4.58	12.4
201006	8	NO	F	2140	5	0.2509	8A700	8A700	2010-06-21	2010-06-26	21.7	11.6	75.0				80.3	8.0	4.37	13.1
201006	8	NO	M	682	2	0.2509	8A700	8A700	2010-06-21	2010-06-23	16.9	6.4	32.3			ENTEROVIRUS COX.A5	81.8	6.9	4.22	12.2
201006	8	Y	F	293	2	0.2509	8A500	8A500	2010-06-22	2010-06-24	12.0	13.0	56.3				75.0	3.8	5.00	13.2		Gentamicin	AMINOGLYCOSIDE	2	2
201006	8	Y	F	293	2	0.2509	8A500	8A500	2010-06-22	2010-06-24	12.0	13.0	56.3				75.0	3.8	5.00	13.2		Cefazolin	1' CEPHALOSPORIN	2	2
201006	8	NO	M	1601	2	0.2509	8A500	8A500	2010-06-22	2010-06-24	2.3	8.7	78.0				73.7	6.0	5.63	12.8
201006	8	NO	F	612	3	0.2509	8A600	8A600	2010-06-22	2010-06-25	12.4	11.5	71.4		122		78.7	10.9	5.11	12.8
201006	8	Y	M	500	4	0.2854	8AA00	8AA00	2010-06-22	2010-06-26	0.7	4.0	14.6				73.4	12.5	4.66	12.2		Ampicillin	PENICILLIN	3	12
201006	8	Y	M	500	4	0.2854	8AA00	8AA00	2010-06-22	2010-06-26	0.7	4.0	14.6				73.4	12.5	4.66	12.2		Gentamicin	AMINOGLYCOSIDE	3	3
201006	8	Y	F	664	6	0.2854	8AA00	8AA00	2010-06-22	2010-06-28	< 0.2	4.4	34.9		123	NO VIRUS ISOLATED	81.0	8.4	4.32	12.3		Cefazolin	1' CEPHALOSPORIN	1	4
201006	8	NO	M	1254	3	0.2509	8A900	8A900	2010-06-23	2010-06-26	13.8	18.8	91.0				81.2	1.0	4.53	12.2
201006	8	NO	M	1016	1	0.2509	8A500	8A500	2010-06-23	2010-06-24	98.8	11.0	46.1				81.3	12.5	4.32	12.6
201006	8	Y	F	285	6	0.2509	8A900	8A900	2010-06-23	2010-06-29	5.5	23.8	67.0		100		59.4	8.0	5.34	15.4		Cefazolin	1' CEPHALOSPORIN	2	3
201006	8	NO	M	201	3	0.2509	8A900	8A900	2010-06-23	2010-06-26	12.8	14.4	50.1		102		79.1	10.5	4.49	11.7
201006	8	NO	M	70	3	0.2854	8AA00	8AA00	2010-06-23	2010-06-26	0.9	10.0	22.0		95	ENTEROVIRUS COX.A16	83.7	12.0	3.80	13.7
201006	8	NO	F	680	2	0.2509	8A500	8A500	2010-06-23	2010-06-25	32.4	18.2	77.9				83.8	10.0	3.96	13.9
201006	8	NO	F	168	4	0.2509	8A700	8A700	2010-06-23	2010-06-27	5.2	15.0	49.0		103		75.2	10.0	5.29	13.4
201006	8	NO	F	638	3	0.2509	8AA00	8AA00	2010-06-23	2010-06-26	81.8	19.3	82.0		136		79.5	5.0	4.49	13.7
201006	8	NO	F	1311	3	0.2854	8A600	8A600	2010-06-23	2010-06-26	3.6	7.9	64.0		85		78.3	8.4	4.51	12.4
201006	8	NO	M	546	6	0.2509	8A900	8A900	2010-06-23	2010-06-29	12.0	12.6	61.8				78.3	9.7	4.70	14.7
201006	8	NO	M	725	4	0.2509	8A600	8A600	2010-06-23	2010-06-27	50.1	14.9	54.1				83.6	10.8	4.45	12.9
201006	8	NO	F	1617	2	0.2509	8A700	8A700	2010-06-23	2010-06-25	17.4	9.5	69.5				84.0	8.4	4.62	12.3
201006	8	NO	F	1477	3	0.2854	8A200	8A200	2010-06-24	2010-06-27	58.4	15.0	73.0		142		77.4	4.1	4.47	13.2
201006	8	NO	F	1387	4	0.2854	8A900	8A900	2010-06-24	2010-06-28	18.1	9.1	70.5		90		80.0	5.5	4.59	12.9
201006	8	NO	M	2666	3	0.2854	8A200	8A200	2010-06-24	2010-06-27	17.5	13.8	70.0		97		81.1	5.0	4.56	12.8
201006	8	NO	M	1411	2	0.2854	8A700	8A700	2010-06-25	2010-06-27	70.7	6.7	46.9		86		81.3	7.6	4.06	12.2
201006	8	NO	M	421	5	0.2854	8A700	8A700	2010-06-25	2010-06-30	1.3	10.5	48.0		102		77.5	5.1	4.79	13.0
201006	8	NO	F	2152	1	0.2854	8A200	8A200	2010-06-25	2010-06-26	3.7	5.0	58.0		86		81.6	4.0	4.56	13.0
201006	8	NO	M	857	3	0.2509	8A400	8A400	2010-06-25	2010-06-28	2.1	9.6	75.8				76.5	8.8	4.43	13.3
[truncated: 4,178 more rows]
